# Supplementary material for: The C9orf72/SMCR8 complex maintains microglial homeostasis via RAB8A-ESCRT-mediated lysosomal repair
Source: EMBO J. 2026 May 29;45(13):4531–68. doi: 10.1038/s44318-026-00817-w (PMC13324726; doi:10.1038/s44318-026-00817-w)
Supplement: Supplementary file 3 — Source data Fig. 2 [file 44318_2026_817_MOESM3_ESM.zip]

Archive with 23 entries (17 files):
- 2B/
- 2B/2B.xlsx
- 2C/
- 2C/2C.xlsx
- 2D/
- 2D/2D.xlsx
- 2E/
- 2E/2E.xlsx
- 2F/
- 2F/2F.xlsx
- 2G/
- 2G/2G -Gal3.xlsx
- 2G/2G Apoe.xlsx
- 2G/2G Axl.xlsx
- 2G/2G Casp1.xlsx
- 2G/2G Csf1.xlsx
- 2G/2G Cxcl10.xlsx
- 2G/2G Gpnmb.xlsx
- 2G/2G Irf7.xlsx
- 2G/2G Ptgs2.xlsx
- 2G/2G Trem2.xlsx
- 2G/~$2G Csf1.xlsx
- 2G/~$2G Irf7.xlsx
