# Supplementary material for: The C9orf72/SMCR8 complex maintains microglial homeostasis via RAB8A-ESCRT-mediated lysosomal repair
Source: EMBO J. 2026 May 29;45(13):4531–68. doi: 10.1038/s44318-026-00817-w (PMC13324726; doi:10.1038/s44318-026-00817-w)
Supplement: Supplementary file 3 — Source data Fig. 2 [file 44318_2026_817_MOESM3_ESM.zip › 2B/2B.xlsx]

## Sheet: Sheet1
		Cell Distribution (%)
		Oligodendrocyte	Microglia	Inhibitory neurons	Excitatory neurons	Endo Cells	Astrocyte
	WT	16.3	5.2	38.75	35.53	1.19	3.03
	dKO	21.41	6.3	48.25	20.8	1.26	1.97
