# Supplementary material for: The C9orf72/SMCR8 complex maintains microglial homeostasis via RAB8A-ESCRT-mediated lysosomal repair
Source: EMBO J. 2026 May 29;45(13):4531–68. doi: 10.1038/s44318-026-00817-w (PMC13324726; doi:10.1038/s44318-026-00817-w)
Supplement: Supplementary file 3 — Source data Fig. 2 [file 44318_2026_817_MOESM3_ESM.zip › 2D/2D.xlsx]

## Sheet: MarkerSourceData
The source data table provides the average expression (avg.exp), scaled average expression (avg.exp.scaled), and percentage of expressing cells (pct.exp) for cell-type marker genes across all clusters in the brain snRNA-seq dataset. Marker genes were identified using the FindAllMarkers function in the Seurat package.
avg.exp	pct.exp	gene	cluster	avg.exp.scaled
1.64128	32.3167	Gad1	Inhibitory neurons	1.93944
2.27166	39.4329	Gad2	Inhibitory neurons	1.95803
0.934871	23.5892	Slc32a1	Inhibitory neurons	1.97761
1.62165	26.556	Mbp	Inhibitory neurons	-0.383818
0.550334	9.56432	Mog	Inhibitory neurons	-0.439491
0.582501	10.8714	Mag	Inhibitory neurons	-0.42774
0.043024	0.919779	Tmem119	Inhibitory neurons	-0.416288
0.239479	5.71231	P2ry12	Inhibitory neurons	-0.392262
0.161805	3.96266	Cx3cr1	Inhibitory neurons	-0.372442
0.634532	11.7635	Slc17a7	Inhibitory neurons	0.0606446
0.269549	6.22407	Satb2	Inhibitory neurons	-0.522715
2.3149	44.4675	Camk2a	Inhibitory neurons	0.336187
0.0106662	0.2213	Slc6a13	Inhibitory neurons	-0.405814
0.0367004	0.864454	Slc6a20a	Inhibitory neurons	-0.418425
0.100296	1.51452	Vtn	Inhibitory neurons	-0.387189
0.108928	2.07469	Aqp4	Inhibitory neurons	-0.423985
1.28571	24.1978	Slc1a2	Inhibitory neurons	-0.544068
0.120761	2.44813	Gja1	Inhibitory neurons	-0.5723
0.464258	7.48364	Gad1	Oligodendrocyte	-0.295683
0.476629	6.98899	Gad2	Oligodendrocyte	-0.339038
0.204187	3.3828	Slc32a1	Oligodendrocyte	-0.319997
25.2591	88.5591	Mbp	Oligodendrocyte	2.00586
14.1432	77.932	Mog	Oligodendrocyte	2.02356
11.213	72.1238	Mag	Oligodendrocyte	2.00199
0.0434665	0.781873	Tmem119	Oligodendrocyte	-0.415211
0.192549	2.88814	P2ry12	Oligodendrocyte	-0.429986
0.152683	2.32966	Cx3cr1	Oligodendrocyte	-0.381937
0.311415	5.05824	Slc17a7	Oligodendrocyte	-0.610943
0.255093	4.02106	Satb2	Oligodendrocyte	-0.557579
0.822784	12.4781	Camk2a	Oligodendrocyte	-0.734927
0.0118348	0.191479	Slc6a13	Oligodendrocyte	-0.404229
0.0303685	0.526568	Slc6a20a	Oligodendrocyte	-0.424412
0.0751929	1.18079	Vtn	Oligodendrocyte	-0.406252
0.134744	2.12223	Aqp4	Oligodendrocyte	-0.388686
1.29354	17.6959	Slc1a2	Oligodendrocyte	-0.541302
0.112216	1.6914	Gja1	Oligodendrocyte	-0.581591
0.48999	6.64226	Gad1	Microglia	-0.229679
0.561367	7.68828	Gad2	Microglia	-0.177919
0.268503	3.87029	Slc32a1	Microglia	-0.0679065
2.3596	25	Mbp	Microglia	-0.126598
0.808667	9.72803	Mog	Microglia	-0.272931
1.12421	13.8075	Mag	Microglia	-0.0777039
1.74542	21.0774	Tmem119	Microglia	2.03983
13.8664	70.2406	P2ry12	Microglia	2.03588
7.61085	58.1067	Cx3cr1	Microglia	2.04046
0.404751	6.17155	Slc17a7	Microglia	-0.401301
0.378604	5.59623	Satb2	Microglia	-0.271826
1.13556	15.2197	Camk2a	Microglia	-0.451303
0	0	Slc6a13	Microglia	-0.420363
0.0452494	0.679916	Slc6a20a	Microglia	-0.4104
0.0781384	1.20293	Vtn	Microglia	-0.403992
0.159437	2.14435	Aqp4	Microglia	-0.355666
1.18142	14.3828	Slc1a2	Microglia	-0.581856
0.131302	1.83054	Gja1	Microglia	-0.560937
0.216185	9.79849	Gad1	Excitatory neurons	-0.999013
0.197028	8.90287	Gad2	Excitatory neurons	-0.945172
0.0860926	4.1369	Slc32a1	Excitatory neurons	-0.820073
0.966843	33.7776	Mbp	Excitatory neurons	-0.68185
0.288407	10.161	Mog	Excitatory neurons	-0.639494
0.266292	10.6834	Mag	Excitatory neurons	-0.692786
0.0216749	0.959591	Tmem119	Excitatory neurons	-0.468772
0.179146	7.58077	P2ry12	Excitatory neurons	-0.441033
0.0977544	4.76597	Cx3cr1	Excitatory neurons	-0.440753
2.05792	61.4884	Slc17a7	Excitatory neurons	1.97061
1.91551	49.2803	Satb2	Excitatory neurons	2.00835
6.80856	89.839	Camk2a	Excitatory neurons	1.87068
0.0065169	0.341188	Slc6a13	Excitatory neurons	-0.411455
0.0238591	0.991577	Slc6a20a	Excitatory neurons	-0.430605
0.0342173	1.58866	Vtn	Excitatory neurons	-0.438346
0.0447299	1.94051	Aqp4	Excitatory neurons	-0.515459
3.05987	63.1517	Slc1a2	Excitatory neurons	-0.0792318
0.048346	2.10044	Gja1	Excitatory neurons	-0.65338
0.465713	8.10811	Gad1	Endo Cells	-0.291921
0.503006	8.35381	Gad2	Endo Cells	-0.287916
0.208417	3.9312	Slc32a1	Endo Cells	-0.303008
1.34428	22.8501	Mbp	Endo Cells	-0.499791
0.645925	10.3194	Mog	Endo Cells	-0.37483
0.610523	9.09091	Mag	Endo Cells	-0.40687
0.0583489	1.2285	Tmem119	Endo Cells	-0.379271
0.116195	2.9484	P2ry12	Endo Cells	-0.494655
0.101326	1.9656	Cx3cr1	Endo Cells	-0.43684
0.281187	6.63391	Slc17a7	Endo Cells	-0.682051
0.452781	8.10811	Satb2	Endo Cells	-0.112275
0.799239	16.9533	Camk2a	Endo Cells	-0.758212
5.01924	32.1867	Slc6a13	Endo Cells	2.04119
11.8379	49.8771	Slc6a20a	Endo Cells	2.04052
19.8065	52.0885	Vtn	Endo Cells	2.04096
0.16085	2.7027	Aqp4	Endo Cells	-0.353798
2.27139	22.6044	Slc1a2	Endo Cells	-0.253956
1.8397	24.57	Gja1	Endo Cells	0.556225
0.532481	10.4567	Gad1	Astrocyte	-0.12314
0.545191	9.49519	Gad2	Astrocyte	-0.207988
0.168289	3.84615	Slc32a1	Astrocyte	-0.466621
1.80474	23.7981	Mbp	Astrocyte	-0.313804
0.76913	11.7788	Mog	Astrocyte	-0.296817
0.624093	9.375	Mag	Astrocyte	-0.396894
0.0662955	1.20192	Tmem119	Astrocyte	-0.360287
0.393281	7.45192	P2ry12	Astrocyte	-0.277942
0.127558	2.88462	Cx3cr1	Astrocyte	-0.408484
0.434708	8.53365	Slc17a7	Astrocyte	-0.336958
0.260721	6.12981	Satb2	Astrocyte	-0.54396
1.37308	22.7163	Camk2a	Astrocyte	-0.262423
0.015458	0.480769	Slc6a13	Astrocyte	-0.399327
0.104323	1.44231	Slc6a20a	Astrocyte	-0.356678
0.0765877	1.80288	Vtn	Astrocyte	-0.405181
4.5191	42.3077	Aqp4	Astrocyte	2.03759
52.0536	94.7115	Slc1a2	Astrocyte	2.00041
6.99009	66.7067	Gja1	Astrocyte	1.81198
