# Supplementary material for: The C9orf72/SMCR8 complex maintains microglial homeostasis via RAB8A-ESCRT-mediated lysosomal repair
Source: EMBO J. 2026 May 29;45(13):4531–68. doi: 10.1038/s44318-026-00817-w (PMC13324726; doi:10.1038/s44318-026-00817-w)
Supplement: Supplementary file 3 — Source data Fig. 2 [file 44318_2026_817_MOESM3_ESM.zip › 2E/2E.xlsx]

## Sheet: Volcano source data
p_val	avg_log2FC	pct.1（dKO）	pct.2 (WT)	p_val_adj	Celltype	gene	Significant	label
2.2376146104071e-30	-1.04604	0.695	0.84	4.86658801617441e-26	Microglia	Meg3	Down
5.7022098624042e-26	-1.17711	0.522	0.697	1.24017362297429e-21	Microglia	Snhg11	Down
1.20535441892743e-24	0.524046573515669	0.924	0.826	2.62152532572527e-20	Microglia	Lrmda	Up
3.97859974616163e-24	-0.96793	0.456	0.64	8.65305658792692e-20	Microglia	Csmd1	Down
1.19666091606149e-23	0.678215860231281	0.815	0.716	2.60261782634213e-19	Microglia	Nav2	Up
1.27127685477014e-23	-0.947749	0.396	0.593	2.76490003143958e-19	Microglia	Apod	Down
1.5655762264172e-23	-0.989476	0.576	0.719	3.40497173483477e-19	Microglia	Lsamp	Down
1.8925110911612e-23	-0.947306	0.383	0.575	4.1160223721665e-19	Microglia	Lrrtm4	Down
9.75304870999453e-22	-0.904204	0.54	0.685	2.12119056393671e-17	Microglia	Nrg3	Down
3.62790678395757e-21	-3.64119	0.018	0.125	7.89033446442932e-17	Microglia	Prkd1	Down
8.40959728618829e-21	-2.12851	0.063	0.203	1.82900331377309e-16	Microglia	Zfpm2	Down
3.38282094620948e-20	-0.905889	0.489	0.636	7.35729727591099e-16	Microglia	Cadm2	Down
3.78598013732467e-20	-0.85722	0.552	0.693	8.23412820066742e-16	Microglia	Dlg2	Down
4.06381143804455e-20	-0.790272	0.66	0.778	8.83838349660309e-16	Microglia	Kcnip4	Down
6.98314447286467e-20	-1.12256	0.374	0.534	1.51876409140334e-15	Microglia	Slc1a3	Down
5.64189940686767e-19	-0.818534	0.465	0.61	1.22705670199965e-14	Microglia	Fgf14	Down
9.64631593393482e-18	-0.851266	0.457	0.606	2.09797725247148e-13	Microglia	Nlgn1	Down
1.63761287759739e-17	0.358955975339648	0.956	0.937	3.56164424748656e-13	Microglia	Xist	Up
2.41371062493847e-17	-0.493743	0.803	0.892	5.24957923817868e-13	Microglia	Celf2	Down
3.72225459350174e-17	0.646298492284963	0.726	0.566	8.09553151540694e-13	Microglia	Rreb1	Up
6.6332950315359e-17	-1.15393	0.308	0.464	1.44267533640874e-12	Microglia	Sgcz	Down
1.37131814308129e-16	-1.09771	0.357	0.497	2.98247982938751e-12	Microglia	Tenm2	Down
3.19737762823986e-16	-0.780958	0.588	0.715	6.95397660365886e-12	Microglia	Nrxn3	Down
1.23171443317503e-15	-0.765224	0.328	0.488	2.67885572071238e-11	Microglia	Nbea	Down
1.58225268265379e-15	-1.17706	0.297	0.436	3.44124135950372e-11	Microglia	Lingo2	Down
2.19179250609498e-15	-0.696601	0.693	0.791	4.76692952150598e-11	Microglia	Ptprd	Down
2.62610283846899e-15	-0.928058	0.392	0.539	5.7115110633862e-11	Microglia	Lrrc4c	Down
3.9859324461538e-15	-0.680863	0.531	0.665	8.6690044771399e-11	Microglia	Rbfox1	Down
6.22916436272473e-15	-0.84538	0.39	0.528	1.354780957249e-10	Microglia	Adgrb3	Down
7.18618674355646e-15	-0.764711	0.545	0.672	1.56292375485609e-10	Microglia	Nrxn1	Down
1.16909023185992e-14	-1.17563	0.153	0.291	2.54265434527214e-10	Microglia	Sntg1	Down
2.62591559994404e-14	-1.04789	0.232	0.372	5.71110383831829e-10	Microglia	Dmd	Down
2.7032270599306e-14	-0.600183	0.463	0.597	5.87924853264307e-10	Microglia	Nkain2	Down
3.36426365542396e-14	-0.988764	0.211	0.35	7.31693702418157e-10	Microglia	Kcnh7	Down
6.90689065101302e-14	-0.742326	0.4	0.539	1.50217964768882e-09	Microglia	Il1rapl1	Down
8.05800421749614e-14	-5.02214	0.001	0.055	1.75253533726323e-09	Microglia	Gm8797	Down
9.31258382226587e-14	-1.5158	0.091	0.206	2.0253938555046e-09	Microglia	Gm26871	Down
9.39690088237033e-14	-0.570429	0.415	0.562	2.04373197290672e-09	Microglia	Magi2	Down
1.02749444736783e-13	1.15993042458933	0.261	0.123	2.2346976735803e-09	Microglia	C9orf72	Up
2.70315433201475e-13	-1.10094	0.168	0.303	5.87909035669889e-09	Microglia	Epha6	Down
3.24038375593715e-13	-0.772688	0.336	0.479	7.04751063078772e-09	Microglia	Gria2	Down
3.4512537880295e-13	-0.961039	0.261	0.398	7.50613186358536e-09	Microglia	Adgrl3	Down
3.93791357128144e-13	0.87748230996715	0.347	0.197	8.56456822617999e-09	Microglia	Cd180	Up
4.86347549069593e-13	-1.02845	0.347	0.473	1.05775728447146e-08	Microglia	Nrg1	Down
5.3750253945548e-13	-0.647344	0.279	0.43	1.16901427306172e-08	Microglia	Fkbp5	Down
7.78548621136939e-13	-0.930888	0.338	0.475	1.69326539611073e-08	Microglia	Phactr1	Down
8.61484219749855e-13	1.25797080293933	0.245	0.12	1.87364202953396e-08	Microglia	Rtn4rl1	Up
1.27255046330067e-12	-1.20402	0.166	0.291	2.76767000263263e-08	Microglia	Cntn4	Down
1.37572009895977e-12	0.410883488114669	0.831	0.738	2.99205364322759e-08	Microglia	Tmcc3	Up
1.38189204897854e-12	-2.77102	0.012	0.076	3.00547701732342e-08	Microglia	Gm43821	Down
1.89450991644944e-12	-0.933108	0.308	0.446	4.12036961728589e-08	Microglia	Grm5	Down
1.95773620382991e-12	-1.02204	0.15	0.277	4.25788046970967e-08	Microglia	Cnksr2	Down
2.70583176235308e-12	0.634899026254962	0.581	0.427	5.88491349994171e-08	Microglia	Cd9	Up	Cd9
3.77956254583525e-12	-0.627621	0.594	0.687	8.22017058093708e-08	Microglia	Syt1	Down
5.29695613937488e-12	-2.22968	0.017	0.085	1.15203499075264e-07	Microglia	Mrc2	Down
5.63393181729175e-12	-0.798876	0.226	0.359	1.22532383094278e-07	Microglia	Lrrc7	Down
7.85003012597524e-12	-0.785915	0.329	0.461	1.70730305209835e-07	Microglia	Dlgap1	Down
8.97616372312339e-12	-1.00181	0.239	0.365	1.95222584814211e-07	Microglia	Kcnq5	Down
9.86055364163676e-12	-0.872087	0.291	0.419	2.14457181151958e-07	Microglia	Ralyl	Down
1.0828983482077e-11	-0.70971	0.464	0.585	2.35519561751692e-07	Microglia	Dpp10	Down
1.18017729854259e-11	-0.945107	0.223	0.344	2.56676760660028e-07	Microglia	Arpp21	Down
1.65603593331919e-11	-0.962652	0.19	0.313	3.6017125513759e-07	Microglia	Lrfn5	Down
1.74972596149771e-11	-1.12508	0.111	0.221	3.80547899366137e-07	Microglia	Robo2	Down
1.93867601558555e-11	0.439377393401244	0.887	0.848	4.21642646629702e-07	Microglia	Tanc2	Up
2.00499288931758e-11	1.50863336232188	0.154	0.058	4.3606590349768e-07	Microglia	Zfp991	Up
2.44375213027198e-11	-1.22445	0.111	0.221	5.31491650812853e-07	Microglia	Unc5d	Down
2.56844058146454e-11	1.59196510356598	0.163	0.064	5.58610142062722e-07	Microglia	Gm13166	Up
3.39435895276381e-11	-0.782166	0.346	0.47	7.382391286366e-07	Microglia	Anks1b	Down
4.90421201124154e-11	-0.690306	0.452	0.573	1.06661707032492e-06	Microglia	Lrp1b	Down
7.49388863034729e-11	-1.20675	0.08	0.176	1.62984583821423e-06	Microglia	Tafa2	Down
9.71058342995685e-11	-0.927499	0.166	0.284	2.11195479018132e-06	Microglia	Gabrb3	Down
1.09688109285789e-10	-0.811101	0.326	0.442	2.38560668885662e-06	Microglia	Snhg14	Down
1.10707193864319e-10	-0.871962	0.197	0.314	2.40777075935507e-06	Microglia	Dab1	Down
1.38380078502197e-10	-1.17858	0.081	0.178	3.00962832734429e-06	Microglia	Egfem1	Down
1.70230355188899e-10	-0.71613	0.394	0.502	3.70233999500336e-06	Microglia	Opcml	Down
2.14252881017034e-10	-0.688724	0.445	0.549	4.65978590923947e-06	Microglia	Ube3a	Down
2.23632664663656e-10	-0.395663	0.64	0.73	4.86378682376984e-06	Microglia	Pcdh9	Down
2.27306214689204e-10	0.483611549673458	0.616	0.488	4.9436828632755e-06	Microglia	Hpgds	Up
4.27329194182097e-10	-0.467926	0.467	0.603	9.29398264426643e-06	Microglia	Marchf1	Down
4.41362082767332e-10	-0.758337	0.286	0.405	9.59918393810671e-06	Microglia	Ctnna2	Down
4.55058465751733e-10	-0.934221	0.188	0.3	9.89706657163445e-06	Microglia	Dclk1	Down
4.59399886388303e-10	-1.53135	0.071	0.158	9.99148812905919e-06	Microglia	Khdrbs2	Down
5.20539511592453e-10	-0.602116	0.359	0.474	1.13212138376243e-05	Microglia	Mdga2	Down
5.56470095499128e-10	-0.815012	0.265	0.379	1.21026681070105e-05	Microglia	Auts2	Down
7.28880248397613e-10	0.32933829271667	0.885	0.835	1.58524165223997e-05	Microglia	Mef2a	Up
7.44364708057118e-10	3.59643140176253	0.057	0.006	1.61891880355343e-05	Microglia	Hpse	Up	Hpse
8.86461807766303e-10	0.37326924840389	0.776	0.672	1.92796578571093e-05	Microglia	Epb41l2	Up
9.22326905289421e-10	-0.791809	0.324	0.435	2.00596878631396e-05	Microglia	Negr1	Down
1.13136092402065e-09	0.499581018802474	0.63	0.522	2.4605968736525e-05	Microglia	Cx3cr1	Up
1.28841226128035e-09	-0.83481	0.175	0.287	2.80216782705863e-05	Microglia	Gria3	Down
1.5207549195185e-09	-0.755703	0.176	0.289	3.3074898744608e-05	Microglia	Gabrb1	Down
1.56917106174597e-09	0.446854105861465	0.785	0.673	3.4127901421913e-05	Microglia	Apoe	Up	Apoe
1.62691646253263e-09	-0.840288	0.205	0.319	3.53838061436221e-05	Microglia	Rims2	Down
1.69878720305261e-09	-0.810039	0.22	0.337	3.69469228791911e-05	Microglia	Rims1	Down
1.81275244659551e-09	-0.908563	0.14	0.243	3.94255529610058e-05	Microglia	Dgkb	Down
1.92894457665194e-09	0.29015657454498	0.842	0.768	4.1952615597603e-05	Microglia	C1qc	Up
2.69113905934901e-09	-0.672258	0.57	0.628	5.85295834017817e-05	Microglia	Ly86	Down	Ly86
2.97823512485955e-09	0.736162744574385	0.31	0.192	6.47736357305704e-05	Microglia	Plek	Up
3.38259641446523e-09	-0.709782	0.227	0.334	7.35680894182043e-05	Microglia	Plcb1	Down
3.4401068300644e-09	0.768015206557008	0.358	0.232	7.48188834470706e-05	Microglia	Lyz2	Up	Lyz2
3.69107678718262e-09	-0.848135	0.171	0.276	8.02772290444347e-05	Microglia	Pam	Down
3.77642247661560e-09	1.60200266501403	0.1	0.031	8.21334124439126e-05	Microglia	Col6a3	Up
5.1471300259931e-09	-0.880559	0.151	0.25	0.000111944930935324	Microglia	Sorbs2	Down
9.33272783117485e-09	2.17667267540042	0.076	0.018	0.000202977497600222	Microglia	Ms4a7	Up
1.03747264064875e-08	-0.78995	0.448	0.539	0.000225639924614697	Microglia	Cntnap2	Down
1.05687372306939e-08	1.84141829838604	0.106	0.038	0.000229859466030362	Microglia	Gpnmb	Up	Gpnmb
1.1805652141986e-08	-0.924146	0.13	0.228	0.000256761128436054	Microglia	A230057D06Rik	Down
1.36517817254966e-08	-0.591332	0.345	0.461	0.000296912600747825	Microglia	Kcnma1	Down
1.39603120030728e-08	-0.555521	0.329	0.441	0.000303622825754831	Microglia	Arih1	Down
1.54343950690703e-08	-0.76126	0.237	0.345	0.00033568265835721	Microglia	Ctnnd2	Down
1.59929495529606e-08	0.335316962493653	0.756	0.631	0.000347830659827341	Microglia	Ctsd	Up
1.6925911046288e-08	-0.895433	0.126	0.221	0.000368121639345718	Microglia	Tm6sf1	Down
1.76282310497505e-08	-1.10155	0.122	0.212	0.000383396397101023	Microglia	Samd12	Down
1.78622598624571e-08	0.322490189063834	0.887	0.838	0.00038848628974858	Microglia	Cst3	Up
1.86963241654089e-08	1.36207940179498	0.138	0.06	0.000406626354273478	Microglia	Lrguk	Up
2.20661169858705e-08	0.333619452349998	0.823	0.769	0.000479915978325697	Microglia	Qki	Up
2.2189862529576e-08	-0.75793	0.257	0.361	0.000482607320155748	Microglia	Fgf12	Down
2.37850532924829e-08	-1.0116	0.109	0.197	0.000517301124058211	Microglia	Setbp1	Down
2.39942500646228e-08	-1.53721	0.058	0.129	0.000521850944655481	Microglia	Pdzrn4	Down
2.47238483404897e-08	-0.896802	0.137	0.231	0.00053771897755731	Microglia	Mapk10	Down
2.52920772296585e-08	-1.31505	0.065	0.14	0.000550077387667842	Microglia	Epha7	Down
2.5781010740819e-08	-0.954114	0.151	0.244	0.000560711202602072	Microglia	Agbl4	Down
3.22840908920681e-08	0.478072131898934	0.573	0.455	0.000702146692811589	Microglia	Fli1	Up
3.31327303513138e-08	-0.787199	0.24	0.341	0.000720603752410724	Microglia	Ank3	Down
3.43472748452764e-08	1.50666744398794	0.106	0.039	0.000747018880609915	Microglia	Rxrg	Up
4.35623697626712e-08	-0.818209	0.183	0.282	0.000947437979968335	Microglia	Ppfia2	Down
5.26972251709115e-08	-3.20215	0.007	0.045	0.00114611195024215	Microglia	Slfn9	Down
5.71231615365873e-08	-0.733228	0.228	0.329	0.00124237164025924	Microglia	Frmpd4	Down
5.97356154282368e-08	0.462576136608056	0.569	0.456	0.00129918989994872	Microglia	Gm26740	Up
6.04112273274018e-08	1.78002090791647	0.086	0.028	0.00131388378314366	Microglia	Zfp993	Up
6.89918418988638e-08	-0.522914	0.431	0.535	0.00150050356945839	Microglia	R3hdm1	Down
7.90954608905132e-08	-0.698023	0.314	0.41	0.00172024717890777	Microglia	Nalf1	Down
8.76813261447168e-08	-0.842307	0.142	0.232	0.00190698116232145	Microglia	Dlgap2	Down
8.79349377039159e-08	-1.1444	0.09	0.169	0.00191249696012247	Microglia	A230006K03Rik	Down
8.93960768615465e-08	0.441690991183579	0.523	0.411	0.00194427527566177	Microglia	Gm10790	Up
8.96138055742177e-08	-0.977726	0.109	0.193	0.00194901065743366	Microglia	Hcn1	Down
9.22417982958554e-08	1.18826969344417	0.15	0.071	0.00200616687113656	Microglia	5033421B08Rik	Up
9.26206823246783e-08	-0.822909	0.146	0.236	0.00201440721987943	Microglia	Ryr2	Down
1.02806918937747e-07	-1.95058	0.025	0.077	0.00223594767997706	Microglia	Gm28905	Down
1.11163361217835e-07	-1.04472	0.107	0.191	0.00241769194312668	Microglia	Mmp16	Down
1.11455415681001e-07	-1.61158	0.038	0.098	0.00242404383564608	Microglia	Gpr84	Down
1.16223358844519e-07	-0.987364	0.114	0.197	0.00252774183150945	Microglia	Rian	Down
1.16898199841439e-07	-0.879534	0.184	0.276	0.00254241894835146	Microglia	Gria1	Down
1.18638008527248e-07	-0.480834	0.211	0.316	0.00258025804745911	Microglia	Edil3	Down
1.40847352792125e-07	-0.901732	0.161	0.251	0.00306328907587592	Microglia	Cdr1os	Down
1.47211403379929e-07	-2.03357	0.025	0.076	0.00320170081211007	Microglia	Mlip	Down
1.51416562456772e-07	0.203305574745141	0.939	0.906	0.00329315881687234	Microglia	Hexb	Up
1.5196212449714e-07	-0.986224	0.1	0.181	0.0033050242456883	Microglia	Kcnj3	Down
1.54609117931482e-07	0.368993738426069	0.693	0.571	0.00336259370589181	Microglia	Cd84	Up
1.55829547872439e-07	-0.625015	0.314	0.406	0.00338913683667768	Microglia	Grm7	Down
1.61600806233494e-07	0.318678128186679	0.864	0.803	0.00351465593477225	Microglia	Elmo1	Up
1.78296133551922e-07	0.736914566056786	0.299	0.196	0.00387776260862074	Microglia	Samsn1	Up
2.06457396058421e-07	-0.747355	0.212	0.308	0.00449024190687459	Microglia	Erc2	Down
2.16224904333665e-07	-0.899238	0.126	0.209	0.00470267544435288	Microglia	Cttnbp2	Down
2.20966381810438e-07	-0.897638	0.174	0.265	0.00480579783799522	Microglia	Dcc	Down
2.24415744065373e-07	1.29394694885658	0.151	0.076	0.0048808180176778	Microglia	Cpq	Up
2.35217738559725e-07	-1.32781	0.049	0.112	0.00511575059593547	Microglia	Nkain3	Down
2.44199044425736e-07	-0.712956	0.23	0.325	0.00531108501721533	Microglia	Gria4	Down
2.57818278973572e-07	0.517074480886993	0.441	0.326	0.00560728974939622	Microglia	Ctsz	Up
2.63980730611733e-07	-3.35246	0.008	0.044	0.00574131691007459	Microglia	Gm15810	Down
2.64564020751367e-07	-0.781284	0.131	0.217	0.00575400288732149	Microglia	Unc80	Down
2.90974442543293e-07	-0.514349	0.297	0.399	0.00632840315087407	Microglia	Akt3	Down
3.0504396682953e-07	-1.12915	0.129	0.213	0.00663440123457544	Microglia	Trpm3	Down
3.21296637938487e-07	-0.745883	0.192	0.282	0.00698788057852416	Microglia	Kctd16	Down
3.6653284118129e-07	-0.866449	0.14	0.224	0.00797172276285187	Microglia	Nrcam	Down
3.86051437560971e-07	-0.791962	0.194	0.285	0.00839623271551357	Microglia	Pcdh7	Down
3.99353820789463e-07	-0.71715	0.176	0.267	0.00868554624835004	Microglia	Map2	Down
3.99408760190508e-07	-0.952791	0.178	0.262	0.00868674112538335	Microglia	Hs6st3	Down
4.07907901795016e-07	0.584117582214948	0.325	0.22	0.00887158895613981	Microglia	Adgre1	Up
4.51542641882728e-07	-0.204126	0.331	0.443	0.00982060091830746	Microglia	Pde4b	Down
4.72192891074481e-07	-0.966285	0.158	0.244	0.0102697231879789	Microglia	Mgat4c	Down
4.74306543821682e-07	-0.451552	0.461	0.541	0.0103156930215778	Microglia	Kcnd2	Down
5.24477078808421e-07	-0.756427	0.22	0.312	0.0114068519870044	Microglia	Xkr4	Down
6.0184575049561e-07	0.7868080032241	0.198	0.11	0.013089543227529	Microglia	Il18	Up
6.50578245013071e-07	-0.892286	0.114	0.192	0.0141494262507893	Microglia	Otud7a	Down
6.52693505014718e-07	0.64180959869595	0.264	0.167	0.0141954310405651	Microglia	Rftn1	Up
7.00749996933028e-07	-0.694778	0.163	0.252	0.0152406116832964	Microglia	Gpr158	Down
7.01285874445885e-07	-0.3086	0.648	0.724	0.0152522664833236	Microglia	Ptgds	Down
8.64443378494012e-07	0.374383212226777	0.736	0.662	0.0188007790388663	Microglia	P2ry12	Up
9.62218753056046e-07	-1.16237	0.062	0.127	0.0209272956602159	Microglia	Gucy1a2	Down
1.00545801161138e-06	-0.308065	0.65	0.728	0.0218677062945359	Microglia	Rtn1	Down
1.00641185238601e-06	-0.819108	0.234	0.322	0.0218884513775433	Microglia	Cntn5	Down
1.01640209532096e-06	-1.14469	0.065	0.129	0.0221057291711355	Microglia	Hs3st4	Down
1.01935180197261e-06	-0.752868	0.167	0.252	0.0221698823411022	Microglia	Cacna2d1	Down
1.02273218687618e-06	-0.700912	0.188	0.275	0.0222434023323699	Microglia	Grin2a	Down
1.10982384682066e-06	0.874953933556061	0.227	0.142	0.0241375588445025	Microglia	Slc38a6	Up
1.14647605862236e-06	-0.896508	0.102	0.174	0.0249347077989777	Microglia	Tenm3	Down
1.15741885511297e-06	-0.951686	0.094	0.166	0.025172702679852	Microglia	Nalcn	Down
1.1758511269856e-06	-0.984428	0.085	0.155	0.0255735861608097	Microglia	C130071C03Rik	Down
1.35142448770914e-06	-0.874693	0.116	0.192	0.029392131183186	Microglia	Kcnb2	Down
1.41036531042792e-06	-1.42037	0.034	0.084	0.0306740351364968	Microglia	Gm26691	Down
1.49858039362866e-06	-1.00697	0.131	0.209	0.0325926249810298	Microglia	Brinp3	Down
1.53926355823253e-06	0.507027296500421	0.44	0.336	0.0334774431279993	Microglia	Mir142hg	Up
1.59610269861611e-06	2.59745219530667	0.037	0.005	0.0347136375922018	Microglia	Gm34189	Up
1.64797069979694e-06	-1.24882	0.058	0.117	0.0358417147498837	Microglia	Aff3	Down
1.6569740553648e-06	-0.622164	0.202	0.296	0.036037528730129	Microglia	Pcsk2	Down
1.68985600355819e-06	-0.79362	0.104	0.178	0.036752678221387	Microglia	Prickle2	Down
1.7259423653763e-06	-1.20311	0.072	0.136	0.0375375205045691	Microglia	Osbpl6	Down
1.74267765365308e-06	0.541381060862018	0.46	0.36	0.0379014962893008	Microglia	Tsix	Up
1.93662139718237e-06	-0.896439	0.112	0.186	0.0421195787673193	Microglia	Hecw2	Down
2.10537524845277e-06	-1.35563	0.049	0.105	0.0457898062785993	Microglia	Ak5	Down
2.18877209170037e-06	-0.781288	0.096	0.169	0.0476036042223913	Microglia	Cdh12	Down
2.26565244832357e-06	-1.33909	0.062	0.122	0.0492756750985894	Microglia	1500004A13Rik	Down
2.59189023581467e-06	-1.39781	0.049	0.105	0.0563710207387333	Microglia	Gm20754	Down
2.59494423649282e-06	0.32654254906046	0.804	0.734	0.0564374421994824	Microglia	Mir99ahg	Up
3.08766672112543e-06	-1.32784	0.04	0.092	0.067153663517757	Microglia	Tshz3	Down
3.09333714375449e-06	-0.473709	0.27	0.358	0.0672769895395163	Microglia	Rapgef6	Down
3.11853437721241e-06	1.05786430829083	0.174	0.101	0.0678250041699927	Microglia	Nlrp1b	Up
3.15642658854907e-06	-0.967953	0.084	0.151	0.0686491218743537	Microglia	Tmod2	Down
3.15968376379414e-06	-0.803879	0.095	0.165	0.0687199621787587	Microglia	Sgcd	Down
3.39097374124755e-06	0.61737726722831	0.262	0.171	0.0737502878983929	Microglia	Fbrsl1	Up
3.4726713370751e-06	0.383334961115037	0.637	0.564	0.0755271289100463	Microglia	Frmd4b	Up
3.54941498287786e-06	0.82955468590118	0.189	0.112	0.0771962264626106	Microglia	Slc16a6	Up
3.92264878675745e-06	0.473478764612904	0.456	0.352	0.0853136884631878	Microglia	Lamp1	Up
4.01269075466396e-06	0.492023547454661	0.469	0.386	0.0872720112231864	Microglia	Ifitm10	Up
4.10642156443273e-06	0.521928944847461	0.398	0.292	0.0893105626048474	Microglia	Ubb	Up
4.65681254973935e-06	-0.579973	0.307	0.395	0.101281016144281	Microglia	Grik2	Down
5.07448402931807e-06	-0.706336	0.158	0.236	0.110364953153639	Microglia	Dgki	Down
5.51819634614333e-06	-0.788775	0.128	0.203	0.120015252332271	Microglia	Tenm4	Down
6.10197593716788e-06	-0.670337	0.196	0.274	0.132711874657464	Microglia	Asic2	Down
6.38293196626734e-06	-0.975573	0.197	0.277	0.138822387334348	Microglia	Erbb4	Down
6.52927419547233e-06	-0.643164	0.217	0.298	0.142005184477328	Microglia	Kalrn	Down
6.53498107520922e-06	0.716187682492909	0.166	0.093	0.142129303404725	Microglia	Abcb1b	Up
6.62850665427736e-06	-1.05368	0.098	0.163	0.144163391223878	Microglia	Grip1	Down
6.94430647134348e-06	0.425120220473375	0.544	0.452	0.151031721445249	Microglia	Herc2	Up
6.96387992617459e-06	0.527703380324192	0.338	0.239	0.151457424514371	Microglia	Cd68	Up
6.97192350516893e-06	0.209086638944587	0.779	0.708	0.151632364313919	Microglia	C1qa	Up
6.98139613396232e-06	-1.27056	0.035	0.083	0.151838384517546	Microglia	Cracdl	Down
7.50742086799558e-06	0.626343378168518	0.254	0.168	0.163278896458036	Microglia	St6gal1	Up
7.55267439873875e-06	0.700616194515936	0.217	0.137	0.164263115498169	Microglia	B430010I23Rik	Up
8.04929311271972e-06	-1.0143	0.076	0.137	0.175064075908541	Microglia	Cadps2	Down
8.18108242514901e-06	-0.747492	0.213	0.288	0.177930361664566	Microglia	Ncam1	Down
8.19716167250943e-06	1.11130676069798	0.105	0.049	0.178280069215408	Microglia	Gm13710	Up
8.20408353811696e-06	-0.868115	0.101	0.168	0.178430612870506	Microglia	Cntn3	Down
8.34624393548817e-06	-0.802902	0.161	0.235	0.181522459352932	Microglia	Brinp1	Down
8.48489180216043e-06	-1.04379	0.136	0.206	0.184537911805187	Microglia	Tafa1	Down
8.61684342016435e-06	0.91352115332242	0.195	0.12	0.187407727545155	Microglia	Rad51b	Up
8.66808737248081e-06	-1.30466	0.069	0.125	0.188522232264085	Microglia	Fam135b	Down
8.78268400444389e-06	0.748868840772762	0.264	0.182	0.19101459441265	Microglia	Atp5md	Up
9.40277024728682e-06	-0.513738	0.226	0.312	0.204500850108241	Microglia	Rabgap1l	Down
9.5835296315957e-06	0.702274630446671	0.291	0.207	0.208432185957575	Microglia	Nudcd3	Up
9.82542000777891e-06	0.502811136056478	0.372	0.278	0.213693059749183	Microglia	Vps13c	Up
1.03721426553217e-05	-1.33917	0.041	0.09	0.225583730610591	Microglia	Syt16	Down
1.06350303963059e-05	-1.52131	0.031	0.075	0.231301276089257	Microglia	A330008L17Rik	Down
1.07082556596132e-05	-0.50002	0.242	0.328	0.232893852340927	Microglia	Grin2b	Down
1.09899494226328e-05	-2.39434	0.007	0.035	0.239020409992841	Microglia	Mei4	Down
1.10667444935037e-05	-0.667349	0.162	0.237	0.240690625989211	Microglia	Akap6	Down
1.1291402603053e-05	-0.531648	0.309	0.384	0.245576715213799	Microglia	Macrod2	Down
1.13180012655332e-05	2.08321647926364	0.044	0.01	0.246155209524082	Microglia	Ddo	Up
1.22931098078102e-05	0.282581200554926	0.876	0.862	0.267362845210064	Microglia	Plxdc2	Up
1.2598991145247e-05	0.738218530323726	0.221	0.144	0.274015458417977	Microglia	Gm12185	Up
1.33977194189119e-05	1.72257509969416	0.054	0.016	0.291386999641914	Microglia	Gm45435	Up
1.36919051245426e-05	-0.797573	0.159	0.229	0.297785244553676	Microglia	Fut9	Down
1.3871979890593e-05	-1.54168	0.022	0.061	0.301701690640507	Microglia	Dlx6os1	Down
1.42378516144634e-05	-1.12416	0.043	0.092	0.309659034762965	Microglia	Bcl11a	Down
1.43007972093228e-05	0.382105904339616	0.636	0.556	0.311028038505561	Microglia	Ctsb	Up
1.43390682262725e-05	-0.636062	0.255	0.334	0.3118603948532	Microglia	Ccser1	Down
1.4445210501357e-05	0.737621682576916	0.154	0.086	0.314168883194012	Microglia	Fblim1	Up
1.45551039649285e-05	-0.783543	0.155	0.228	0.31655895613323	Microglia	Dock3	Down
1.48403187124528e-05	-0.674502	0.081	0.144	0.322762091677135	Microglia	Hecw1	Down
1.50203813405703e-05	0.466000292246773	0.448	0.351	0.326678273776064	Microglia	Cacna1d	Up
1.50992978781224e-05	0.300709408643614	0.766	0.724	0.328394629551283	Microglia	Ldlrad4	Up
1.52001194608506e-05	-1.48844	0.032	0.075	0.330587398154041	Microglia	Vip	Down
1.52244097834571e-05	-1.55494	0.036	0.082	0.331115688380408	Microglia	Cpne4	Down
1.53271345375223e-05	0.522531740336495	0.409	0.313	0.333349849056573	Microglia	Gnas	Up
1.53975737055705e-05	0.328675922497067	0.686	0.606	0.334881830522453	Microglia	B2m	Up
1.54983027731431e-05	0.885441993117166	0.151	0.086	0.337072587013089	Microglia	Gm35417	Up
1.62212663098248e-05	-0.892664	0.084	0.146	0.352796320972379	Microglia	Tnr	Down
1.62569577504683e-05	-0.593776	0.23	0.314	0.353572574114936	Microglia	Gm55122	Down
1.77721345825868e-05	-1.62711	0.034	0.077	0.386526155036681	Microglia	Tshz2	Down
1.86962583201181e-05	-0.264708	0.45	0.549	0.40662492220425	Microglia	Cacnb2	Down
1.88505378081365e-05	0.432952823760737	0.554	0.471	0.40998034678916	Microglia	Ppm1h	Up
2.05932400376944e-05	-6.8195	0	0.017	0.447882377579816	Microglia	Lpar5	Down
2.06707810700945e-05	-1.11917	0.042	0.09	0.449568817493486	Microglia	C030034L19Rik	Down
2.07951517819579e-05	-0.51756	0.239	0.319	0.452273756105803	Microglia	Prkce	Down
2.11587043358895e-05	0.314811878416595	0.676	0.634	0.46018066060126	Microglia	Son	Up
2.16164233197787e-05	0.388928818120301	0.485	0.39	0.470135590781867	Microglia	Tgfbr2	Up
2.21842028078959e-05	0.425871004474156	0.347	0.253	0.482484226868928	Microglia	Pou2f2	Up
2.33144233505968e-05	0.720272494074531	0.221	0.145	0.507065393452129	Microglia	Anapc15	Up
2.48154861568165e-05	-0.949604	0.097	0.159	0.539712008424602	Microglia	Lhfpl3	Down
2.61018391675463e-05	-1.03725	0.077	0.133	0.567688900054965	Microglia	Zfp804a	Down
2.61492042540138e-05	6.72610548347581	0.02	0	0.568719043320547	Microglia	Gm57308	Up
2.72154149761568e-05	-1.1428	0.05	0.099	0.591908060316434	Microglia	Wdr17	Down
2.92561682112597e-05	2.62983006705668	0.037	0.008	0.636292402426687	Microglia	Shmt1	Up
3.09318979053716e-05	-1.30995	0.021	0.058	0.672737847543927	Microglia	A330102I10Rik	Down
3.19405831279864e-05	-1.0059	0.099	0.159	0.694675742450576	Microglia	A330076H08Rik	Down
3.26040504616984e-05	0.330015213563292	0.555	0.461	0.709105493491479	Microglia	Lair1	Up
3.30512431070647e-05	-1.01606	0.082	0.139	0.718831486335551	Microglia	Grm8	Down
3.33209771436747e-05	0.521486008781511	0.35	0.265	0.72469793189778	Microglia	Mylip	Up
3.58174886991748e-05	-1.30975	0.054	0.102	0.778994561718353	Microglia	Prr16	Down
3.89494369571836e-05	0.659465735516885	0.191	0.12	0.847111304381785	Microglia	Cyba	Up
3.9077193101444e-05	-6.99361	0	0.016	0.849889872763306	Microglia	Il18rap	Down
3.96837868703038e-05	0.647452246821327	0.251	0.173	0.863082680642238	Microglia	Elf2	Up
3.98013338141918e-05	1.09055948600786	0.066	0.025	0.865639209124858	Microglia	Mid1	Up
4.21869524245896e-05	-0.707544	0.134	0.2	0.9175240282824	Microglia	Hpgd	Down
4.50450031691473e-05	0.756451885651869	0.198	0.129	0.979683773925785	Microglia	Myo1e	Up
4.54237718171387e-05	-1.04868	0.062	0.114	0.987921613250949	Microglia	Rbms3	Down
4.81422091209597e-05	-0.962142	0.079	0.135	1	Microglia	Gpc6	Down
5.055578365938e-05	-0.918199	0.081	0.136	1	Microglia	Myef2	Down
5.06980735655009e-05	0.441721087399807	0.469	0.387	1	Microglia	Wipf1	Up
5.11164175933168e-05	-1.1812	0.041	0.085	1	Microglia	Rtl4	Down
5.17116069074212e-05	-0.625699	0.169	0.241	1	Microglia	Stxbp5l	Down
5.21845622585402e-05	-3.93235	0.001	0.018	1	Microglia	Gm31282	Down
5.29415729729462e-05	0.488777329244083	0.345	0.258	1	Microglia	Cerk	Up
5.31867782328125e-05	0.409888579986342	0.477	0.389	1	Microglia	Anxa3	Up
5.6672908154718e-05	-0.699011	0.184	0.253	1	Microglia	B3galt1	Down
5.72304305351102e-05	-0.768414	0.1	0.16	1	Microglia	Ctnna3	Down
6.02774143960303e-05	-0.77928	0.098	0.158	1	Microglia	Lifr	Down
6.05846481762868e-05	-0.883201	0.123	0.184	1	Microglia	Cntnap5a	Down
6.27162485309198e-05	-0.920651	0.077	0.131	1	Microglia	A830018L16Rik	Down
6.5037780892326e-05	-0.584645	0.183	0.254	1	Microglia	Unc5c	Down
6.55403444098153e-05	0.236140730577095	0.732	0.654	1	Microglia	Apbb1ip	Up
6.60158888866225e-05	-0.86349	0.105	0.165	1	Microglia	Cdh8	Down
7.03547595987829e-05	-1.01061	0.062	0.113	1	Microglia	Sorcs3	Down
7.04866910250953e-05	-0.991641	0.093	0.148	1	Microglia	Ryr3	Down
7.51852152062464e-05	-0.732608	0.17	0.236	1	Microglia	Pclo	Down
7.60008441181259e-05	-0.546774	0.198	0.267	1	Microglia	Galnt1	Down
7.72184807382312e-05	-0.668209	0.05	0.096	1	Microglia	Gpc5	Down
7.80809335259228e-05	0.976584868672959	0.1	0.051	1	Microglia	Lyzl4	Up
7.8679196316582e-05	0.45711199433761	0.382	0.298	1	Microglia	Fgd2	Up
8.13022030299386e-05	-0.553288	0.224	0.296	1	Microglia	Schip1	Down
8.17997262290307e-05	0.425200869436551	0.342	0.258	1	Microglia	Cd63	Up
8.65508257911964e-05	0.330855807636998	0.557	0.472	1	Microglia	Myo1f	Up
8.69994741815699e-05	2.66334732682666	0.026	0.003	1	Microglia	Tpm3-rs7	Up
8.73494168745143e-05	-0.740052	0.104	0.162	1	Microglia	Dok6	Down
8.85882583754667e-05	1.24881607714267	0.084	0.04	1	Microglia	Kcnrg	Up
8.91690153165317e-05	-0.756656	0.081	0.136	1	Microglia	Pak3	Down
9.36490372527252e-05	0.481519363041374	0.299	0.217	1	Microglia	Gm26916	Up
9.5375640890289e-05	-2.95349	0.004	0.024	1	Microglia	Htr4	Down
9.83905862058372e-05	-0.469015	0.188	0.265	1	Microglia	Prickle1	Down
9.86888074926361e-05	0.280592635079906	0.685	0.604	1	Microglia	Dock8	Up
9.96441542906275e-05	-1.16219	0.039	0.081	1	Microglia	Cep44	Down
0.000115557338399485	0.554839658712707	0.236	0.165	1	Microglia	Tbck	Up
0.000115766029697697	-0.571945	0.151	0.216	1	Microglia	Rgs7	Down
0.000116133773697254	-0.436058	0.247	0.325	1	Microglia	Etl4	Down
0.000116283547253233	0.210743376008045	0.826	0.787	1	Microglia	Itm2b	Up
0.000117366199280018	-0.638007	0.091	0.148	1	Microglia	Epha4	Down
0.000119504496142518	1.25252141056024	0.079	0.037	1	Microglia	Zfp992	Up
0.000121374027210336	-0.607898	0.158	0.223	1	Microglia	Celf4	Down
0.000126426058479167	0.41556771001099	0.561	0.487	1	Microglia	Ikzf1	Up
0.000127458202884328	-0.552261	0.21	0.282	1	Microglia	Syne1	Down
0.000127897032693571	-1.89942	0.016	0.046	1	Microglia	Vwc2l	Down
0.000128570128885112	-0.843024	0.067	0.116	1	Microglia	Wasf1	Down
0.000128998312052741	0.902668592338201	0.131	0.077	1	Microglia	P2ry13	Up
0.000129869160291783	-0.96539	0.097	0.153	1	Microglia	Adarb2	Down
0.00013012144263412	-0.513971	0.143	0.208	1	Microglia	Elmod1	Down
0.000135107788532631	0.340890960617779	0.517	0.433	1	Microglia	Arhgap24	Up
0.000136429606987759	-0.706752	0.112	0.171	1	Microglia	Dync1i1	Down
0.000140491055385053	-0.671985	0.121	0.182	1	Microglia	Pde1a	Down
0.00014138200726441	-6.64362	0	0.014	1	Microglia	Gm15523	Down
0.000146055107044648	-0.945813	0.077	0.128	1	Microglia	Meis2	Down
0.000151545175291301	1.15297879048796	0.075	0.035	1	Microglia	Bcar3	Up
0.000151563503884536	0.520482158854907	0.29	0.214	1	Microglia	Fgfr2	Up
0.000152872768659754	-0.780239	0.088	0.143	1	Microglia	Sphkap	Down
0.000160767205383498	-0.664411	0.143	0.201	1	Microglia	Tnik	Down
0.000171543569528948	-0.782464	0.109	0.166	1	Microglia	Slc2a13	Down
0.000172820608122328	0.348335265498235	0.435	0.337	1	Microglia	Trem2	Up	Trem2
0.000173529968328462	-0.604924	0.136	0.198	1	Microglia	Ahi1	Down
0.000174645256303789	0.273049810009649	0.656	0.589	1	Microglia	Snx29	Up
0.000190566976501571	-0.666773	0.075	0.125	1	Microglia	Nol4	Down
0.000190902035094938	-0.698883	0.07	0.12	1	Microglia	Arhgef9	Down
0.000192351288198115	-1.31383	0.022	0.054	1	Microglia	E230001N04Rik	Down
0.000195736349062411	-2.69841	0.003	0.021	1	Microglia	Abcc8	Down	Abcc8
0.000197342548078462	-0.441249	0.186	0.255	1	Microglia	Cdc42bpa	Down
0.000198259644409126	0.528695884402666	0.307	0.236	1	Microglia	Kcnk13	Up
0.000199865723937843	-0.668386	0.111	0.168	1	Microglia	Unc79	Down
0.00020279611409767	-0.435894	0.188	0.259	1	Microglia	Cadps	Down
0.000207774219528338	-0.867827	0.14	0.198	1	Microglia	Pcdh15	Down
0.000208278709908629	-0.405694	0.231	0.3	1	Microglia	Sesn1	Down
0.000210599884429965	1.19535309733003	0.054	0.021	1	Microglia	Gm42031	Up
0.000212651740407841	-0.975051	0.037	0.076	1	Microglia	Trank1	Down
0.000216881053646521	0.449946177118181	0.344	0.267	1	Microglia	Aig1	Up
0.000216992423992772	0.704802867071122	0.131	0.078	1	Microglia	Rfc1	Up
0.000217172547405875	0.637511573363046	0.142	0.085	1	Microglia	Ifi30	Up
0.000231262012852293	-0.438922	0.151	0.215	1	Microglia	Frmd5	Down
0.000241141391753789	0.554085189288128	0.317	0.245	1	Microglia	Hif1a	Up
0.000244394922741967	2.70317220064334	0.021	0.002	1	Microglia	Kbtbd12	Up
0.000245232214859609	-1.15817	0.036	0.074	1	Microglia	Wipf3	Down
0.000247105401472707	6.4238265277473	0.015	0	1	Microglia	Ighd	Up
0.000248577955119802	-1.21717	0.028	0.062	1	Microglia	Kcnh5	Down
0.00025071619840037	-1.37355	0.036	0.074	1	Microglia	Rmst	Down
0.000251277547748306	1.10554086444101	0.06	0.025	1	Microglia	Lgals3	Up	Lgals3
0.000252062002413645	1.08206095271345	0.08	0.039	1	Microglia	Nlrp1c-ps	Up
0.000252360182112849	0.735731484811555	0.184	0.124	1	Microglia	Sfi1	Up
0.000255137291492908	-1.4961	0.017	0.046	1	Microglia	Fam110b	Down
0.000256219076360903	-0.959864	0.039	0.078	1	Microglia	Pdzrn3	Down
0.000258391285832686	-0.823924	0.086	0.137	1	Microglia	Chsy3	Down
0.000264869583468819	0.66416650083027	0.162	0.105	1	Microglia	Abcb7	Up
0.000272307447921955	-1.57475	0.018	0.047	1	Microglia	Miat	Down
0.000272359363709733	-0.401893	0.244	0.315	1	Microglia	Ube2e2	Down
0.000280479306069084	0.620004027605884	0.235	0.169	1	Microglia	Timp2	Up	Timp2
0.000282367644894395	-0.755445	0.08	0.129	1	Microglia	ENSMUSG00000121513	Down
0.000295507378714061	-1.57172	0.015	0.043	1	Microglia	Il7r	Down
0.000297355305712003	0.357806937663695	0.547	0.475	1	Microglia	Nfia	Up
0.000301606504630389	-1.01215	0.05	0.091	1	Microglia	Klhl3	Down
0.000309217221704617	0.498020726837637	0.304	0.23	1	Microglia	Cd37	Up
0.000316699140389537	-2.38243	0.004	0.022	1	Microglia	Gm28175	Down
0.000327896851806211	-0.527673	0.204	0.268	1	Microglia	Alcam	Down
0.000330865557043671	-1.69212	0.02	0.049	1	Microglia	Nwd2	Down
0.000336723066735908	0.391376070426748	0.355	0.272	1	Microglia	Laptm5	Up
0.000342517121058296	0.498617741154204	0.293	0.221	1	Microglia	Arhgap17	Up
0.000344847126591306	-1.12646	0.042	0.081	1	Microglia	Nrg3os	Down
0.000348816699656355	-0.549771	0.16	0.22	1	Microglia	Penk	Down
0.000353461413537816	-0.878777	0.165	0.221	1	Microglia	Cdh18	Down
0.000355299358567481	0.388852998137124	0.341	0.265	1	Microglia	P4ha1	Up
0.000361957140666923	-0.905139	0.101	0.152	1	Microglia	Kcnc2	Down
0.0003628609626173	-1.07592	0.049	0.089	1	Microglia	Slc35f4	Down
0.000369720563530645	-0.650977	0.042	0.081	1	Microglia	Epha3	Down
0.000374342162058843	-0.661797	0.097	0.148	1	Microglia	Nrgn	Down
0.000375688507555341	-0.468731	0.145	0.205	1	Microglia	Naaladl2	Down
0.000379214652943104	-1.56275	0.021	0.051	1	Microglia	Lmo7	Down
0.000382502083963588	-2.49061	0.006	0.025	1	Microglia	Lurap1l	Down
0.000387792975398993	0.288496887549434	0.437	0.357	1	Microglia	Snx24	Up
0.00038937540572633	-0.228538	0.24	0.311	1	Microglia	Slc24a2	Down
0.000394872540842322	0.171120005650059	0.896	0.862	1	Microglia	Dock2	Up
0.000397060552594644	0.60617332421919	0.157	0.1	1	Microglia	Tuba1a	Up
0.000397727689032567	0.679637098197152	0.126	0.076	1	Microglia	Gm47283	Up
0.00039958371915652	-0.776012	0.057	0.099	1	Microglia	Entr1	Down
0.000402539118193293	-0.989601	0.047	0.086	1	Microglia	St6galnac5	Down
0.000404610584759468	-0.883788	0.096	0.145	1	Microglia	Bicd1	Down
0.000412504780060434	3.59059748854247	0.017	0.001	1	Microglia	Gpr157	Up
0.000413151001257829	-0.874457	0.127	0.178	1	Microglia	Scn1a	Down
0.000426931791829386	0.313418373079855	0.437	0.357	1	Microglia	H2-K1	Up
0.000429761747069113	-1.44575	0.022	0.052	1	Microglia	Bbof1	Down
0.000433936472569054	0.635393266393075	0.256	0.19	1	Microglia	Thrap3	Up
0.000438340425465687	-1.06864	0.052	0.092	1	Microglia	Clvs1	Down
0.000440844284643726	0.890125221512281	0.128	0.078	1	Microglia	Vdac1	Up
0.000449509387520507	-0.609158	0.13	0.185	1	Microglia	Mal	Down
0.000451188728241492	-1.06655	0.061	0.104	1	Microglia	Entrep2	Down
0.000456134034584224	-0.770222	0.087	0.136	1	Microglia	Cdh2	Down
0.000460618331935723	1.49740207025537	0.046	0.017	1	Microglia	Trmu	Up
0.000471870225519949	-1.00125	0.075	0.121	1	Microglia	Usp29	Down
0.000499531501376975	-2.51877	0.009	0.03	1	Microglia	Nudt6	Down
0.000501983487300951	0.316043627371061	0.814	0.797	1	Microglia	Csmd3	Up
0.000504266078555884	-0.924963	0.08	0.125	1	Microglia	Plppr4	Down
0.000516073114749024	-6.54873	0	0.012	1	Microglia	Gm31940	Down
0.000538319107253983	-1.26685	0.039	0.075	1	Microglia	Slc35f3	Down
0.000546977691351558	-0.419036	0.242	0.308	1	Microglia	Gpr183	Down
0.000556972340658592	1.48582792253061	0.036	0.012	1	Microglia	Cryzl2	Up
0.000557188609395802	-1.15355	0.037	0.072	1	Microglia	Dkk3	Down
0.000558367162345076	-0.219249	0.362	0.44	1	Microglia	Prkca	Down
0.000562833627683444	-0.964331	0.065	0.108	1	Microglia	Adcy2	Down
0.000593264156107691	0.61119311237093	0.165	0.109	1	Microglia	Gm3134	Up
0.000600555233600838	0.190264863720708	0.875	0.87	1	Microglia	Tgfbr1	Up
0.000608168727259148	-0.584205	0.075	0.121	1	Microglia	Cntn6	Down
0.000610993502784723	6.3277635872739	0.013	0	1	Microglia	Gm36874	Up
0.000614698329919936	-0.82669	0.066	0.109	1	Microglia	Gnai1	Down
0.000616400567725962	-0.478922	0.202	0.262	1	Microglia	Olfm1	Down
0.00061949991493716	0.453847831064716	0.376	0.301	1	Microglia	Zfp292	Up
0.000625524835723525	0.46768993440069	0.425	0.362	1	Microglia	Ankhd1	Up
0.000632754348827417	-1.03761	0.025	0.055	1	Microglia	Ankrd33b	Down
0.000641373457128171	-0.565673	0.173	0.231	1	Microglia	Scn2a	Down
0.000664338735064666	-1.0292	0.032	0.064	1	Microglia	Slc8a3	Down	Slc8a3
0.000664680944633535	-0.821631	0.098	0.146	1	Microglia	5730522E02Rik	Down
0.000669250072006693	0.458683950944412	0.285	0.214	1	Microglia	Mthfs	Up
0.000673144668179865	0.199768573986804	0.78	0.732	1	Microglia	Lyn	Up
0.000674795099407123	0.391073934279341	0.428	0.353	1	Microglia	Cyfip1	Up
0.000675275887230862	-0.663994	0.128	0.181	1	Microglia	Camk2a	Down
0.000679685247323066	-0.696441	0.101	0.151	1	Microglia	Zfp385b	Down
0.000688609540249904	-0.509881	0.166	0.223	1	Microglia	Cacnb4	Down
0.00070151035869325	-0.442445	0.192	0.254	1	Microglia	Chn1	Down
0.000722655772504962	-0.720516	0.158	0.212	1	Microglia	Galnt13	Down
0.000725286500478533	-0.871677	0.052	0.091	1	Microglia	Klhl29	Down
0.000731438683026423	0.778630036596185	0.09	0.049	1	Microglia	Chst8	Up
0.000732988930752938	-0.687029	0.126	0.177	1	Microglia	Ptprn2	Down
0.000734051611441197	-0.493177	0.132	0.189	1	Microglia	Ano3	Down
0.000734646342551562	-0.609317	0.108	0.159	1	Microglia	Peg3	Down
0.000745536735564914	0.384181927414186	0.424	0.356	1	Microglia	Csf3r	Up
0.000749557486348657	-0.589389	0.156	0.213	1	Microglia	Cacna2d3	Down
0.000752654342888997	-1.37277	0.03	0.061	1	Microglia	Gm57223	Down
0.000759298124063188	0.355462290176189	0.461	0.389	1	Microglia	Otulinl	Up
0.000794914868613894	0.617369311625167	0.178	0.123	1	Microglia	Hp1bp3	Up
0.000797673303288055	1.45267843220558	0.032	0.009	1	Microglia	Cped1	Up
0.000799773382177361	0.648844983241022	0.147	0.096	1	Microglia	Gapdh	Up
0.000801203039988953	0.41949630408168	0.301	0.231	1	Microglia	Npc2	Up
0.00081522815779484	-1.25867	0.024	0.053	1	Microglia	Snx7	Down
0.000819539891888596	0.325041052765015	0.494	0.429	1	Microglia	Sbf2	Up
0.000822979210862154	0.838166964450153	0.094	0.053	1	Microglia	Mfsd1	Up
0.000831708532526463	-0.404247	0.185	0.244	1	Microglia	Cers6	Down
0.000836978874526167	-0.774379	0.056	0.096	1	Microglia	Fstl4	Down
0.000838537473716022	-0.646007	0.135	0.188	1	Microglia	Rasgrf1	Down
0.000844784335461195	0.197113821464653	0.758	0.7	1	Microglia	Gab2	Up
0.000857212728619374	0.784783081512233	0.173	0.121	1	Microglia	Bank1	Up
0.000877627229062486	-0.234613	0.5	0.555	1	Microglia	Atp1b1	Down
0.000878260699190849	-0.471281	0.154	0.211	1	Microglia	Epha5	Down
0.000878501577635168	-0.87654	0.047	0.084	1	Microglia	Parp6	Down
0.00088036273591704	0.378437053232828	0.311	0.241	1	Microglia	Nsmce2	Up
0.000882446053087822	0.470299088452646	0.329	0.258	1	Microglia	Btaf1	Up
0.000888398974508455	-0.8482	0.085	0.13	1	Microglia	Slit3	Down
0.000913351664436192	-1.54908	0.007	0.025	1	Microglia	Celf6	Down
0.000923617656851747	0.339810906928647	0.366	0.295	1	Microglia	Erbin	Up
0.000929091374447481	-2.08257	0.012	0.033	1	Microglia	Jdp2	Down
0.000938349201741705	0.503407830229825	0.225	0.163	1	Microglia	Cradd	Up
0.000948439819063816	0.899297992296083	0.075	0.039	1	Microglia	Lin9	Up
0.000957819753615686	1.28920185860919	0.074	0.039	1	Microglia	Hebp1	Up
0.000962888181691596	5.89320125350545	0.012	0	1	Microglia	Gm5431	Up
0.000962888181691596	6.26289869018345	0.012	0	1	Microglia	Cd300ld3	Up
0.000962888181691596	6.35860338462982	0.012	0	1	Microglia	Ms4a14	Up
0.000973502694342661	-0.623359	0.112	0.161	1	Microglia	Dgkh	Down
0.000990579836876131	-6.28254	0	0.01	1	Microglia	Gm10392	Down
0.00099151902578285	1.8313232015256	0.025	0.006	1	Microglia	Gm20635	Up
0.00100036195138199	3.74872888205252	0.015	0.001	1	Microglia	Gm56530	Up
0.00100131971943016	0.630854770677476	0.145	0.094	1	Microglia	Csf2ra	Up
0.00100792448088449	0.671417791265373	0.243	0.184	1	Microglia	Acaca	Up
0.00101032964739553	-0.36454	0.298	0.36	1	Microglia	Cpe	Down
0.00101099797683199	-1.01396	0.034	0.066	1	Microglia	Gm57375	Down
0.00101423510625148	-0.239735	0.548	0.608	1	Microglia	Atp2b1	Down
0.00101828590002998	-0.844574	0.056	0.094	1	Microglia	Rgs17	Down
0.00101926204104602	0.732158056494676	0.143	0.094	1	Microglia	Pdgfb	Up
0.00102003559610662	-0.695715	0.103	0.151	1	Microglia	Gabrg2	Down
0.00102072870962228	-1.25515	0.028	0.058	1	Microglia	Gm49678	Down
0.00102513284536629	0.603407589549549	0.222	0.163	1	Microglia	Eya4	Up
0.00102826358689832	-0.598981	0.096	0.143	1	Microglia	Grid1	Down
0.00103778555164441	-0.490112	0.089	0.137	1	Microglia	Ptprk	Down
0.00103992301398423	2.08800501010598	0.029	0.008	1	Microglia	E230032D23Rik	Up
0.00104088235981846	1.9683837156249	0.027	0.007	1	Microglia	H2-Q6	Up
0.00106059198726516	1.58671076113675	0.064	0.032	1	Microglia	Fbxl7	Up
0.00106242152515828	0.310932988409833	0.534	0.476	1	Microglia	Specc1	Up
0.00108333771767439	-0.601813	0.295	0.351	1	Microglia	Grid2	Down
0.00111173720566296	-1.78281	0.01	0.03	1	Microglia	Abhd14a	Down
0.00111444823623486	-0.165629	0.242	0.308	1	Microglia	Tmeff2	Down
0.00112319152815105	-2.47951	0.006	0.023	1	Microglia	Gm15747	Down
0.00112792693534411	1.22234255369454	0.047	0.02	1	Microglia	Serp1	Up
0.00113897611221149	-1.07158	0.049	0.085	1	Microglia	Terf2	Down
0.0011442309983535	-0.640942	0.12	0.171	1	Microglia	Dscam	Down
0.00114963726861798	-1.60996	0.025	0.053	1	Microglia	Cntnap5c	Down
0.00116866422501868	-0.791622	0.26	0.308	1	Microglia	Galntl6	Down
0.00118066444618055	-0.447989	0.29	0.336	1	Microglia	Hexa	Down
0.00119180906506088	-2.41548	0.003	0.017	1	Microglia	Traip	Down
0.00119199360833096	-0.451724	0.241	0.299	1	Microglia	Ncam2	Down
0.00119424014106359	-1.76101	0.008	0.026	1	Microglia	Gm16223	Down
0.00119518708025011	-0.49005	0.131	0.183	1	Microglia	Mrtfb	Down
0.00122143808634533	0.52593882341006	0.164	0.112	1	Microglia	Zc3h6	Up
0.00122163100172676	-0.60638	0.124	0.174	1	Microglia	5330434G04Rik	Down
0.00122802024483525	0.239777509630871	0.631	0.562	1	Microglia	Csf1r	Up
0.0012420630856564	-0.610655	0.102	0.15	1	Microglia	Rit2	Down
0.00124333477978339	0.468057436627599	0.453	0.398	1	Microglia	Immp2l	Up
0.00126216300307572	0.607953791593042	0.132	0.085	1	Microglia	Arsg	Up
0.00127197886903801	0.462657095389978	0.216	0.155	1	Microglia	Rhobtb1	Up
0.00128288167956818	0.64743790456255	0.17	0.117	1	Microglia	Spacdr	Up
0.0012860047084091	-3.34925	0.002	0.015	1	Microglia	B130024G19Rik	Down
0.00129146930420633	-0.711704	0.081	0.125	1	Microglia	Dnajc10	Down
0.00130320114354049	-2.73541	0.002	0.015	1	Microglia	Noc4l	Down
0.00130367711169093	1.39991540127111	0.041	0.016	1	Microglia	Pygl	Up
0.00130808051823918	-0.483413	0.205	0.262	1	Microglia	Tspan5	Down
0.00131530827751195	-0.566265	0.09	0.136	1	Microglia	Btbd10	Down
0.00131568226864684	-1.15035	0.026	0.054	1	Microglia	Slc1a1	Down
0.00134303875831211	-0.867905	0.055	0.092	1	Microglia	Stk39	Down
0.00134344839568855	-0.512773	0.128	0.177	1	Microglia	Paip2	Down
0.00136261794343657	-1.18013	0.026	0.054	1	Microglia	Sh3rf3	Down
0.00136322405943492	-1.61589	0.011	0.031	1	Microglia	Sycp2	Down
0.00136337068114595	-1.03235	0.048	0.083	1	Microglia	Zbtb16	Down
0.00136656199337531	-1.26164	0.033	0.063	1	Microglia	Nhs	Down
0.0013745029929652	-0.591225	0.127	0.176	1	Microglia	Syn2	Down
0.00137538869274713	-0.854549	0.063	0.102	1	Microglia	Nyap2	Down
0.00137947937212267	-1.07549	0.053	0.089	1	Microglia	Bmerb1	Down
0.00138122856025126	-1.04795	0.033	0.063	1	Microglia	Epha10	Down
0.00138677645498024	0.608342363897678	0.193	0.139	1	Microglia	Daam1	Up
0.00142769333857038	-1.06017	0.02	0.046	1	Microglia	Pcdh19	Down
0.00144565942805899	-0.750658	0.062	0.101	1	Microglia	Gas7	Down
0.00144777937263903	-0.579097	0.084	0.129	1	Microglia	Cspg5	Down
0.00146882723459552	-2.08628	0.012	0.032	1	Microglia	Zfp30	Down
0.00147246860380953	-2.16781	0.005	0.021	1	Microglia	Gm22146	Down
0.0014961698995534	1.02895864128243	0.039	0.015	1	Microglia	Myo18b	Up
0.0014985100286972	0.410139351972349	0.319	0.252	1	Microglia	Lcp1	Up
0.00150694850887693	-1.68297	0.009	0.028	1	Microglia	Arhgap27os3	Down
0.00151304922431986	-0.495282	0.1	0.147	1	Microglia	Adam23	Down
0.00152025300026633	6.02876990311192	0.012	0	1	Microglia	Kif27	Up
0.00152025300026633	5.88329609614428	0.012	0	1	Microglia	Fam167b	Up
0.00152025300026633	6.10631894711461	0.012	0	1	Microglia	Gm56974	Up
0.00152025300026633	6.0264617865729	0.012	0	1	Microglia	Gm32098	Up
0.0015208352106793	2.0598466943381	0.028	0.008	1	Microglia	Nsmce1	Up
0.00152572640797245	0.707476287021564	0.12	0.076	1	Microglia	Lipa	Up
0.00152585373139874	0.854666060260968	0.11	0.068	1	Microglia	Dse	Up
0.00153025574209365	-1.11863	0.081	0.122	1	Microglia	Zfp804b	Down
0.00153108871837328	-1.38759	0.023	0.049	1	Microglia	Pknox2	Down
0.0015615915228996	-1.70444	0.012	0.032	1	Microglia	Gm10649	Down
0.00157894021686963	-0.588724	0.196	0.247	1	Microglia	Kirrel3	Down
0.00158281397120579	-0.515135	0.13	0.181	1	Microglia	2210408F21Rik	Down
0.00160996205035271	-0.613867	0.132	0.181	1	Microglia	Astn2	Down
0.00165787301405773	1.56380754714558	0.03	0.009	1	Microglia	Thrsp	Up
0.00165868528200205	-1.03226	0.028	0.056	1	Microglia	Gm13629	Down
0.00166463449209109	0.611771455550258	0.075	0.04	1	Microglia	Mob3b	Up
0.00167423974712845	-0.260019	0.089	0.133	1	Microglia	Npy	Down
0.00167524868919135	-0.875793	0.055	0.091	1	Microglia	Carmil1	Down
0.00167965362353863	0.608125079970107	0.165	0.115	1	Microglia	Stmn1	Up
0.00168790020881548	0.704223393887103	0.105	0.063	1	Microglia	Ptpn6	Up
0.00169839868093158	-1.10446	0.059	0.096	1	Microglia	Slc25a27	Down
0.00170576486848893	-0.606531	0.121	0.168	1	Microglia	Enox1	Down
0.00171570378993437	0.594050208103359	0.151	0.101	1	Microglia	Plxdc1	Up
0.00173078582034444	0.813283993101247	0.086	0.049	1	Microglia	Zcchc17	Up
0.00173519889630115	-1.47134	0.015	0.038	1	Microglia	Rnaseh2a	Down
0.00174466523302794	-1.4218	0.025	0.052	1	Microglia	Nipsnap1	Down	Nipsnap1
0.00174867465925896	-1.89437	0.01	0.029	1	Microglia	Entpd5	Down
0.00176144031379221	1.0720726338517	0.074	0.04	1	Microglia	Gm32591	Up
0.00176418694632706	-0.797201	0.063	0.101	1	Microglia	Enah	Down
0.00176667370199953	-2.76627	0.004	0.018	1	Microglia	Dcstamp	Down
0.00178785478327098	0.116834969098267	0.931	0.9	1	Microglia	Ctss	Up
0.00178801621411414	-1.04715	0.015	0.038	1	Microglia	Gm33228	Down
0.00179212829625995	0.530848999743994	0.161	0.11	1	Microglia	Mag	Up
0.00179591688761012	-0.672735	0.087	0.13	1	Microglia	Grin1	Down
0.00180390754883694	-2.57965	0.004	0.018	1	Microglia	Htr7	Down
0.00181982224976321	0.405179829323137	0.35	0.284	1	Microglia	Mgat5	Up
0.00183267665257294	-0.521813	0.263	0.313	1	Microglia	Fcrls	Down
0.0018440251503426	-0.519718	0.076	0.117	1	Microglia	Cdh11	Down
0.00190927417581415	-5.90532	0	0.009	1	Microglia	Gm17025	Down
0.00192915774890752	-1.12391	0.026	0.053	1	Microglia	Sema3e	Down
0.00193191877580039	-0.523615	0.15	0.2	1	Microglia	Ppp2r2b	Down
0.001951221717063	0.902959937663871	0.068	0.036	1	Microglia	Ldlrad3	Up
0.00196764177911576	-2.05104	0.008	0.025	1	Microglia	Sh3gl3	Down
0.00196962448857909	-0.40331	0.153	0.205	1	Microglia	Ntrk2	Down
0.00197452629257048	-0.282273	0.255	0.319	1	Microglia	Rnf169	Down
0.00197534731611245	-1.76569	0.008	0.025	1	Microglia	Jpt2	Down
0.00200241430277271	-0.984544	0.024	0.051	1	Microglia	C78859	Down
0.00201167386760243	-1.74031	0.008	0.025	1	Microglia	Igfbp6	Down
0.00201545647780048	-1.18102	0.034	0.063	1	Microglia	Cdh9	Down
0.00203647647937213	-1.0561	0.053	0.087	1	Microglia	Unc13c	Down
0.0020447274312066	-0.402823	0.225	0.282	1	Microglia	Tjp1	Down
0.00205180232537714	0.197793759680085	0.716	0.662	1	Microglia	Ophn1	Up
0.00205211725469444	-0.691835	0.134	0.182	1	Microglia	Gabrg3	Down
0.00206141490624473	0.248256009638416	0.646	0.608	1	Microglia	Tbc1d5	Up
0.00206581770088128	-0.718619	0.062	0.099	1	Microglia	Chl1	Down
0.00208440530305652	0.263621051988493	0.577	0.512	1	Microglia	Unc93b1	Up
0.00209087764520318	2.24911555290627	0.023	0.006	1	Microglia	Twsg1	Up
0.00210181102095766	-0.727533	0.024	0.051	1	Microglia	Fras1	Down
0.00210805440297392	0.705410837433547	0.087	0.051	1	Microglia	Atg4c	Up
0.00211970420228597	-1.66939	0.011	0.03	1	Microglia	Cemip2	Down
0.00212559161725751	-1.2167	0.006	0.022	1	Microglia	Scrg1	Down
0.00212665261787437	-2.92857	0.003	0.016	1	Microglia	Gm32618	Down
0.00213042712505001	-0.423777	0.196	0.252	1	Microglia	Pde4dip	Down
0.00214495164563804	-0.963742	0.035	0.064	1	Microglia	Npas2	Down
0.00214754561609699	2.56202909369369	0.016	0.002	1	Microglia	Gm41724	Up
0.00214862725054162	-2.54969	0.003	0.016	1	Microglia	Tmem121	Down
0.00215380210940763	0.49240284462682	0.153	0.104	1	Microglia	Gm2237	Up
0.00215599826483447	-2.43786	0.003	0.016	1	Microglia	2810455O05Rik	Down
0.00215922187090581	-1.10628	0.037	0.068	1	Microglia	Kcnq2	Down
0.00216268961970454	0.390372499768894	0.485	0.426	1	Microglia	Maf	Up
0.00216987139201953	-1.25062	0.042	0.074	1	Microglia	Cobl	Down
0.00217609476453982	-1.25061	0.029	0.056	1	Microglia	Shisa6	Down
0.00218824637051001	1.07411412434389	0.05	0.023	1	Microglia	Mob3c	Up
0.00219925625908868	0.624677532892842	0.138	0.092	1	Microglia	Gm36220	Up
0.00220558390243715	0.952750557016218	0.064	0.033	1	Microglia	Nlrp3	Up
0.002209904049215	0.855821279259895	0.147	0.102	1	Microglia	Chsy1	Up
0.00221124366242798	-1.22163	0.013	0.035	1	Microglia	Ccdc80	Down
0.00222766503244989	0.729245387354752	0.112	0.071	1	Microglia	Agk	Up
0.00223169951914787	1.69046072893262	0.031	0.01	1	Microglia	Gm48293	Up
0.00223731738820166	0.653758085924808	0.127	0.083	1	Microglia	Add3	Up
0.00225805331662595	0.488259613609832	0.321	0.264	1	Microglia	Susd6	Up
0.00225914679242938	0.993032078783598	0.067	0.036	1	Microglia	Spty2d1	Up
0.0022625480286116	0.654084683309583	0.148	0.101	1	Microglia	Rrnad1	Up
0.00226470733400666	0.536080326761401	0.28	0.222	1	Microglia	Plcg2	Up
0.00227308613829953	0.641119766814251	0.107	0.067	1	Microglia	Ppid	Up
0.0022795326530696	0.196656863825443	0.783	0.751	1	Microglia	Fyb	Up
0.00228943541438469	-0.996391	0.028	0.055	1	Microglia	Slc25a23	Down
0.00229609961969624	0.884333430952709	0.036	0.014	1	Microglia	Mpzl1	Up
0.00231529484699604	0.39555245122683	0.26	0.197	1	Microglia	Fcer1g	Up
0.00231570196779967	0.419435490818301	0.223	0.165	1	Microglia	Map4k4	Up
0.00231892265850326	0.364620569122117	0.41	0.342	1	Microglia	Rasgrp3	Up
0.00232267203636901	-0.778381	0.049	0.083	1	Microglia	Sidt1	Down
0.00232499458232882	-1.12364	0.013	0.035	1	Microglia	Slc14a1	Down
0.00233977943864465	-0.478895	0.198	0.251	1	Microglia	Dpp6	Down
0.00234851736923639	-0.683885	0.075	0.114	1	Microglia	Trim9	Down
0.00239038122282229	-4.13114	0.001	0.012	1	Microglia	Ifi44	Down
0.00239186731096524	-0.936872	0.058	0.094	1	Microglia	Shisa9	Down
0.00239988252102042	0.440690060075116	0.144	0.096	1	Microglia	Paxbp1	Up
0.00240047262066368	-3.37461	0.001	0.012	1	Microglia	Cfap44	Down
0.00240553293011515	5.93280874218999	0.011	0	1	Microglia	Gm16536	Up
0.00240553293011515	-3.32805	0.001	0.012	1	Microglia	Ltbp1	Down
0.00240553293011515	5.65780864483221	0.011	0	1	Microglia	Asb10	Up
0.00240553293011515	6.08078436970102	0.011	0	1	Microglia	Gm31410	Up
0.00240553293011515	5.76023720827924	0.011	0	1	Microglia	5330426L24Rik	Up
0.00242291221104963	-0.612446	0.081	0.122	1	Microglia	Sox2ot	Down
0.00242875198011092	0.817262	0.067	0.036	1	Microglia	Trak2	Up
0.00244024364671264	0.614476651288173	0.164	0.115	1	Microglia	Sall1	Up
0.00245406250439564	-2.18273	0.002	0.014	1	Microglia	Fbxo27	Down
0.00247199829851837	0.650666472034474	0.123	0.079	1	Microglia	Zeb2os	Up
0.00247450451265452	-0.563486	0.153	0.199	1	Microglia	Nell2	Down
0.00250146517287381	-0.492164	0.087	0.13	1	Microglia	C2cd5	Down
0.00251395951260023	-0.368705	0.251	0.306	1	Microglia	Ubr3	Down
0.00258964571451222	-0.494552	0.105	0.15	1	Microglia	Nfasc	Down
0.0025950709711853	-0.246408	0.304	0.372	1	Microglia	Kcnq1ot1	Down
0.00259730706119517	-0.491194	0.108	0.154	1	Microglia	Mllt3	Down
0.00260029309001301	-0.748305	0.035	0.066	1	Microglia	Sptbn4	Down
0.00260530599769517	-0.457364	0.19	0.238	1	Microglia	Scg2	Down
0.00261281600194065	-0.374399	0.207	0.262	1	Microglia	Rb1cc1	Down
0.00261336976396434	0.542205196641373	0.192	0.138	1	Microglia	Gas5	Up
0.00263781766823838	-0.935171	0.057	0.091	1	Microglia	Ctse	Down
0.00264000655393343	0.676467282538928	0.1	0.061	1	Microglia	Irgm2	Up
0.00268677135019148	0.347903292120112	0.324	0.257	1	Microglia	Camk1	Up
0.00269735673179615	0.464288886433806	0.174	0.121	1	Microglia	Ncstn	Up
0.00270006936545975	-0.546755	0.192	0.242	1	Microglia	Robo1	Down
0.00271069807924074	-0.744467	0.075	0.114	1	Microglia	Fmn2	Down
0.00275196535272368	0.485690741758065	0.26	0.2	1	Microglia	Slc6a6	Up
0.00275872452562168	-0.741287	0.084	0.124	1	Microglia	Neto1	Down
0.00275997287833228	1.61356381915913	0.035	0.014	1	Microglia	Trappc2l	Up
0.00276623112112781	-0.463246	0.12	0.168	1	Microglia	Cdh10	Down
0.00276917705384112	-0.223505	0.565	0.623	1	Microglia	Tcf4	Down
0.00279513469163936	0.818156270510976	0.09	0.054	1	Microglia	Galnt10	Up
0.00279840817576689	-0.413272	0.263	0.32	1	Microglia	Rora	Down
0.00280849438077999	-0.755516	0.047	0.079	1	Microglia	4930578G10Rik	Down
0.00282560765612427	0.432764401406212	0.358	0.298	1	Microglia	Trps1	Up
0.00284314057155792	-0.700031	0.098	0.139	1	Microglia	Gabra2	Down
0.00284485279090593	0.273674494718453	0.666	0.634	1	Microglia	Plcl1	Up
0.00287184436981309	-0.740681	0.039	0.07	1	Microglia	Nexmif	Down
0.0028954048030175	0.890487806949367	0.08	0.046	1	Microglia	Sash1	Up
0.00292250136990679	1.05862122269927	0.069	0.038	1	Microglia	Nlrp1a	Up
0.00292819565884773	0.806602814621793	0.068	0.037	1	Microglia	Nxf1	Up
0.00293033076700952	0.305212363602188	0.5	0.428	1	Microglia	Sirpa	Up
0.00293433174274051	0.829966056196235	0.079	0.045	1	Microglia	Spsb1	Up
0.00294321880711774	-1.34057	0.016	0.038	1	Microglia	Gm12865	Down
0.0029457192478364	-1.03109	0.036	0.066	1	Microglia	Tmem130	Down
0.00294819951007201	-0.999409	0.035	0.063	1	Microglia	Gm3764	Down
0.00294867988077824	-0.375566	0.144	0.194	1	Microglia	Rictor	Down
0.00295817383572233	-0.529498	0.128	0.175	1	Microglia	Cacna1c	Down
0.00298588735463268	0.767184481847063	0.112	0.072	1	Microglia	Pip4p2	Up
0.00300970990751293	-0.503192	0.097	0.14	1	Microglia	Gabrb2	Down
0.00301994909948124	0.292073182741007	0.522	0.451	1	Microglia	Dip2b	Up
0.00303419961313482	-1.14741	0.043	0.074	1	Microglia	Slc6a1	Down
0.00305440359306666	1.65248631199732	0.032	0.012	1	Microglia	Smim33	Up
0.00305668363119959	-1.1857	0.01	0.028	1	Microglia	Plec	Down
0.00307676889825688	0.289273690042869	0.453	0.386	1	Microglia	Map4	Up
0.00311130499829615	-1.57355	0.017	0.039	1	Microglia	Myrip	Down
0.00312416359141974	-1.21978	0.016	0.038	1	Microglia	Zdhhc4	Down
0.003164305484979	0.516616344072963	0.225	0.173	1	Microglia	Gng12	Up
0.00317839872273292	1.18969332886734	0.034	0.013	1	Microglia	Amdhd2	Up
0.00320867555125554	-2.1745	0.004	0.017	1	Microglia	Gm10558	Down
0.00323992109736269	-1.01887	0.046	0.077	1	Microglia	Scn3a	Down
0.00324489783446516	0.879843134042521	0.092	0.056	1	Microglia	Clec16a	Up
0.00324910106418541	-1.87749	0.004	0.017	1	Microglia	Dlx1as	Down
0.00325455433469845	-1.71449	0.008	0.024	1	Microglia	Pou6f2	Down
0.00326308145860623	1.2355588401033	0.032	0.012	1	Microglia	Ifitm3	Up
0.00326449849304942	2.99067087355054	0.015	0.002	1	Microglia	Parp3	Up
0.0033134921313896	-1.15614	0.022	0.046	1	Microglia	Wdr83os	Down
0.00333011247717535	-1.05761	0.039	0.069	1	Microglia	Elapor1	Down
0.00333881071014202	1.68979459600429	0.024	0.007	1	Microglia	Coa5	Up
0.00334102567743247	1.20513007141573	0.04	0.017	1	Microglia	A930024E05Rik	Up
0.00334773765242765	-0.586557	0.065	0.102	1	Microglia	Trpc4	Down
0.00335094379374124	-0.697696	0.096	0.136	1	Microglia	Khdrbs3	Down
0.00335104161310095	0.570114889839118	0.161	0.114	1	Microglia	Atp6v1e1	Up
0.00336279023938536	0.801013025470595	0.095	0.059	1	Microglia	Xdh	Up
0.00337591828526229	-0.617928	0.063	0.099	1	Microglia	Rgs6	Down
0.00338108374434634	-2.15357	0.006	0.021	1	Microglia	Tex50	Down
0.00338206023891526	0.863644532468539	0.078	0.045	1	Microglia	Clec4a3	Up
0.00345201699127194	0.703548748344913	0.128	0.086	1	Microglia	Tuba1b	Up
0.00348654508825695	0.53040520464528	0.148	0.102	1	Microglia	Appl2	Up
0.00350664124083188	0.561916544946816	0.101	0.062	1	Microglia	Ncbp3	Up
0.00352267877859927	0.319099267551465	0.368	0.299	1	Microglia	Rptor	Up
0.0035239651327209	0.710034624433081	0.12	0.081	1	Microglia	Nfatc2	Up
0.00352465214121037	0.808748790191541	0.081	0.047	1	Microglia	Nampt	Up
0.0035364253921195	-1.08504	0.031	0.058	1	Microglia	Fam81a	Down
0.00353919421488865	0.468498009899479	0.242	0.185	1	Microglia	Elf1	Up
0.00359763374280798	-0.809759	0.071	0.107	1	Microglia	D430041D05Rik	Down
0.00365817099710456	0.226554020056176	0.617	0.556	1	Microglia	C1qb	Up
0.00365859937237955	-1.45358	0.014	0.035	1	Microglia	Fermt2	Down
0.00366780929998883	0.932521295901958	0.067	0.037	1	Microglia	Ppfia4	Up
0.00367779076092663	-0.758864	0.013	0.033	1	Microglia	Cpt1c	Down
0.00368217894965861	-0.557166	0.078	0.116	1	Microglia	Synpr	Down
0.00368363672051049	0.456804828348997	0.252	0.197	1	Microglia	Atg10	Up
0.00369948655179781	-6.05568	0	0.008	1	Microglia	Gm44752	Down
0.00369948655179781	-5.64683	0	0.008	1	Microglia	Gm39185	Down
0.00369948655179781	-5.83081	0	0.008	1	Microglia	Osm	Down
0.00369948655179781	-5.5977	0	0.008	1	Microglia	Gm56536	Down
0.00369948655179781	-5.9065	0	0.008	1	Microglia	Tll2	Down
0.00372407424551845	-1.23645	0.025	0.049	1	Microglia	Mirg	Down
0.00372455236361034	-0.707126	0.081	0.119	1	Microglia	Golm2	Down
0.00373110332783502	-0.308649	0.259	0.316	1	Microglia	Pbx1	Down
0.00373279833864885	-0.602275	0.046	0.078	1	Microglia	Mir124-2hg	Down
0.00378673757549308	0.375243535617194	0.384	0.322	1	Microglia	Tns3	Up
0.0037909801408247	0.687601095605454	0.075	0.043	1	Microglia	Deptor	Up
0.00379310859160699	0.622767461516357	0.078	0.045	1	Microglia	Vcam1	Up
0.00381642499961751	6.53886780356373	0.01	0	1	Microglia	Gm41335	Up
0.00381642499961751	5.87561809788132	0.01	0	1	Microglia	P2rx6	Up
0.00381642499961751	6.35119639518941	0.01	0	1	Microglia	Clec4d	Up
0.00381642499961751	5.85098423312437	0.01	0	1	Microglia	Ccr1	Up
0.00381642499961751	5.78222585767935	0.01	0	1	Microglia	Hoxb4	Up
0.00384818368715005	-1.03944	0.024	0.048	1	Microglia	Ppargc1a	Down
0.00388381057291313	0.802702108034502	0.109	0.071	1	Microglia	Clec7a	Up	Clec7a
0.00388610810937632	3.08717649862171	0.012	0.001	1	Microglia	Ube2m	Up
0.00389590926352763	0.358499163460945	0.264	0.205	1	Microglia	Abi3	Up
0.0039000482960254	2.72177170348728	0.012	0.001	1	Microglia	Gm5464	Up
0.00391403388873258	2.32575503679025	0.012	0.001	1	Microglia	Gm5535	Up
0.00391589706610937	0.460583435623637	0.15	0.104	1	Microglia	Wwp2	Up
0.00395754918254823	0.724809271162481	0.07	0.039	1	Microglia	Baiap2l1	Up
0.00397939760977572	-1.26843	0.027	0.052	1	Microglia	Syt14	Down
0.00398857215447669	1.4269390189592	0.035	0.014	1	Microglia	Kcnj12	Up
0.0040041298096375	1.33024332263581	0.035	0.014	1	Microglia	Smim15	Up
0.00403258767394995	1.80375989187048	0.017	0.003	1	Microglia	Gjc2	Up
0.00404225989840726	0.439280738545111	0.191	0.139	1	Microglia	Actg1	Up
0.00404677548428142	-1.43948	0.015	0.036	1	Microglia	Zfp251	Down
0.00406377225452449	-0.920078	0.055	0.087	1	Microglia	Cntnap5b	Down
0.00409549395152146	-0.394208	0.192	0.243	1	Microglia	Mat2a	Down
0.0041391394226735	-0.88369	0.043	0.074	1	Microglia	Ptchd4	Down
0.00416756787902552	0.370776632957096	0.319	0.26	1	Microglia	Basp1	Up
0.00420770003582583	0.498000524391769	0.197	0.146	1	Microglia	Nrf1	Up
0.00421706620896394	-2.3642	0.007	0.022	1	Microglia	Gm48742	Down
0.00424716353069611	0.768124770292046	0.104	0.067	1	Microglia	Azin1	Up
0.00428640504793241	0.642602752093278	0.099	0.062	1	Microglia	Ebf3	Up
0.00429537644662088	-0.688095	0.024	0.048	1	Microglia	Sestd1	Down
0.00430056040636467	-1.91102	0.007	0.022	1	Microglia	Ormdl3	Down
0.00430688601785211	-0.709709	0.124	0.166	1	Microglia	Tenm1	Down
0.00433824131768348	-0.768131	0.06	0.094	1	Microglia	Pde4a	Down
0.0043483297519215	-0.783788	0.064	0.099	1	Microglia	B230209E15Rik	Down
0.00437285875019245	-3.89321	0.002	0.013	1	Microglia	Gm38039	Down
0.00440521771624182	0.999817951591148	0.051	0.025	1	Microglia	Myo10	Up
0.00442408282745652	-1.0956	0.028	0.053	1	Microglia	Gm10419	Down
0.00443006073084685	1.9220489303662	0.019	0.005	1	Microglia	Tuba1c	Up
0.00443006073084685	2.01564739591227	0.019	0.005	1	Microglia	C3	Up
0.00447227767173514	-0.553677	0.078	0.115	1	Microglia	Scn1b	Down
0.00451968648994358	-2.01108	0.002	0.013	1	Microglia	Plet1os	Down
0.00452003107712001	0.352170629528138	0.395	0.331	1	Microglia	Cltc	Up
0.00453005940453836	-3.84241	0.001	0.01	1	Microglia	Gm57309	Down
0.00453952083556127	-3.62475	0.001	0.01	1	Microglia	Gm15850	Down
0.00454900016369082	-4.13837	0.001	0.01	1	Microglia	Gm57446	Down
0.00455259695179714	0.381778521442898	0.329	0.267	1	Microglia	Nckap1l	Up
0.0045584974185698	-3.4312	0.001	0.01	1	Microglia	Zfp184	Down
0.00459666629984094	-3.00221	0.001	0.01	1	Microglia	Zmynd19	Down
0.00462467025720927	0.369318	0.303	0.242	1	Microglia	Tpt1	Up
0.00463092569501115	0.49338608670882	0.278	0.222	1	Microglia	Tyrobp	Up	Tyrobp
0.00466296170544561	0.159845377940897	0.817	0.799	1	Microglia	Srgap2	Up
0.00467116582522983	1.13837094468626	0.031	0.012	1	Microglia	B430306N03Rik	Up
0.00467879214256418	-0.611024	0.048	0.079	1	Microglia	Pdpr	Down
0.00472062362442595	-1.18641	0.031	0.056	1	Microglia	Rundc3b	Down
0.00476450236367158	1.47664176005757	0.021	0.006	1	Microglia	Gm57323	Up
0.00480625793544719	-1.44398	0.023	0.046	1	Microglia	Arhgef28	Down
0.00486252136086475	-0.976248	0.029	0.054	1	Microglia	Cep126	Down
0.00486297309349265	0.7022317504194	0.097	0.061	1	Microglia	Creb3l2	Up
0.00490696442923981	0.556731221775457	0.134	0.092	1	Microglia	Ctnna1	Up
0.00490728027012498	0.494194129674333	0.18	0.131	1	Microglia	Il10rb	Up
0.00491916431375058	-0.822489	0.044	0.074	1	Microglia	Acsl6	Down
0.00493758239661919	-0.62839	0.096	0.136	1	Microglia	Nebl	Down
0.00494390274845671	0.768276601658936	0.094	0.059	1	Microglia	St8sia4	Up
0.00501979109208959	0.955155964636723	0.057	0.03	1	Microglia	Psmb5	Up
0.00502889119394848	0.489653760465706	0.195	0.145	1	Microglia	Sacm1l	Up
0.00505162260332226	-0.438058	0.133	0.178	1	Microglia	Dpm1	Down
0.0050818586834907	2.75764280267818	0.014	0.002	1	Microglia	Ppp2r5d	Up
0.00508884576771553	-0.475656	0.075	0.112	1	Microglia	Dnajc6	Down
0.00508992055012557	0.844707585329375	0.037	0.016	1	Microglia	2700062C07Rik	Up
0.00509929336872588	-0.196618	0.3	0.36	1	Microglia	Fat3	Down
0.00513040160718132	-0.263948	0.339	0.389	1	Microglia	Gpm6a	Down
0.00514802476440781	-1.21176	0.024	0.047	1	Microglia	Frmd6	Down
0.0052066918929225	-2.05942	0.014	0.033	1	Microglia	Scn9a	Down
0.00521495452624593	0.4232583984146	0.289	0.232	1	Microglia	Bin2	Up
0.00525997380444215	-0.213497	0.159	0.211	1	Microglia	Abhd15	Down
0.00526448415171028	-0.501055	0.151	0.194	1	Microglia	Atp2b2	Down
0.00529006679580162	-1.75018	0.011	0.028	1	Microglia	Iqcj	Down
0.00529459612330558	1.09874084187941	0.042	0.02	1	Microglia	Uckl1	Up
0.00530618367165887	1.16225589731035	0.05	0.025	1	Microglia	Adgb	Up
0.00536105005691989	0.598376230534659	0.114	0.076	1	Microglia	Twf2	Up
0.00537020917648373	0.95783609481478	0.059	0.032	1	Microglia	Pdap1	Up
0.00538538014446993	0.837658578966878	0.052	0.026	1	Microglia	Trim28	Up
0.00541222094444487	-0.887328	0.033	0.059	1	Microglia	Ociad2	Down
0.00542118898473566	-0.858422	0.03	0.055	1	Microglia	Ptpn3	Down
0.00552760023959829	0.592052417748733	0.127	0.086	1	Microglia	Brd7	Up
0.00555719139795964	-0.822486	0.032	0.058	1	Microglia	Mfsd10	Down
0.00557533324187465	0.556151026704789	0.107	0.07	1	Microglia	Gm19522	Up
0.0055957555903542	-2.64897	0.004	0.016	1	Microglia	Gm45341	Down
0.00560206913527206	-0.537225	0.108	0.15	1	Microglia	Caln1	Down
0.00560398149754954	0.455654800095096	0.196	0.146	1	Microglia	Casp8	Up
0.00560600539426004	-0.305641	0.125	0.169	1	Microglia	Grm3	Down
0.00561287093904666	-2.0946	0.004	0.016	1	Microglia	Gm14412	Down
0.00565586870646832	-1.59864	0.004	0.016	1	Microglia	Gm16316	Down
0.00576080979671171	-0.502908	0.053	0.085	1	Microglia	Tent5a	Down
0.00579688909295282	0.647072089740235	0.151	0.109	1	Microglia	Nol4l	Up
0.00581463136681204	0.500180592137499	0.218	0.169	1	Microglia	Nuak1	Up
0.00582833632937912	-0.988828	0.014	0.033	1	Microglia	Eef1e1	Down
0.00587699477846822	-0.643257	0.09	0.129	1	Microglia	Olfm3	Down
0.00588565592346493	0.453981264625814	0.148	0.104	1	Microglia	Spidr	Up
0.00589360646438151	0.700967004326402	0.092	0.059	1	Microglia	Zfp518a	Up
0.00592005817350145	-1.92229	0.012	0.029	1	Microglia	Cdon	Down
0.00596950357033918	2.47905936943674	0.016	0.003	1	Microglia	Gm46280	Up
0.00596970789065891	0.211216041347043	0.74	0.681	1	Microglia	Mertk	Up
0.00597157599114165	-0.804366	0.034	0.06	1	Microglia	Nxpe3	Down
0.00597767358887107	-0.21761	0.403	0.455	1	Microglia	Ubn2	Down
0.00604137989596328	0.423030698788534	0.233	0.181	1	Microglia	Zdhhc14	Up
0.00606856928673895	-0.756491	0.05	0.081	1	Microglia	Sgsm2	Down
0.00607437921372818	6.19739330408238	0.009	0	1	Microglia	Gm38843	Up
0.00607437921372818	5.73953668539142	0.009	0	1	Microglia	Gm15133	Up
0.00607437921372818	5.43178832255441	0.009	0	1	Microglia	Serpinb1c	Up
0.00607437921372818	5.95990416052689	0.009	0	1	Microglia	Tslp	Up
0.00608611200235878	-1.46883	0.021	0.043	1	Microglia	Cyp7b1	Down
0.00609624601233692	1.3086022204962	0.03	0.012	1	Microglia	Mr1	Up
0.00613207946701516	2.64964482033003	0.012	0.001	1	Microglia	Fbln1	Up
0.00619096910318582	-0.81892	0.035	0.061	1	Microglia	Pou6f1	Down
0.00621333495230773	-0.813967	0.035	0.062	1	Microglia	Phf24	Down
0.00623983726729857	-0.71415	0.101	0.139	1	Microglia	Ptprt	Down
0.00627600771475628	-1.23045	0.012	0.029	1	Microglia	Gk5	Down
0.00629251878142176	1.04616895022469	0.058	0.032	1	Microglia	Hmgcs1	Up
0.00630375658951929	0.469626939197285	0.257	0.208	1	Microglia	Fau	Up
0.00630560689916611	0.590192037772168	0.125	0.085	1	Microglia	Immp1l	Up
0.00630805312842377	-1.21614	0.015	0.035	1	Microglia	Gm4876	Down
0.00631850154897651	2.24634354052309	0.026	0.009	1	Microglia	Gm16867	Up
0.00635377367345894	0.567945379744623	0.112	0.075	1	Microglia	Ccdc12	Up
0.00635809904265549	0.790188429561583	0.058	0.031	1	Microglia	Ipo5	Up
0.00639541760569682	-0.542624	0.088	0.125	1	Microglia	Cep152	Down
0.00644195853440342	-0.968058	0.02	0.041	1	Microglia	Prkar2b	Down
0.00644884318801895	0.313520862145009	0.389	0.326	1	Microglia	Tmem135	Up
0.00647635614682236	1.02893738201697	0.061	0.035	1	Microglia	2900089D17Rik	Up
0.00647807488671594	-0.392674	0.121	0.163	1	Microglia	Cnrip1	Down
0.00653806001634174	-0.595018	0.086	0.123	1	Microglia	Ints6	Down
0.00657184277673795	-0.319628	0.182	0.231	1	Microglia	Kdm5c	Down
0.00658303991248632	-0.974432	0.088	0.123	1	Microglia	Kcnt2	Down
0.00659012517714039	0.550094025241891	0.131	0.091	1	Microglia	Gna15	Up
0.00659202977902462	-0.578962	0.177	0.221	1	Microglia	Car10	Down
0.00662291801177038	1.36513965215062	0.028	0.01	1	Microglia	Surf6	Up
0.00662613657965615	0.48691463916774	0.165	0.121	1	Microglia	Lpxn	Up
0.00667487149548693	0.659778178146109	0.1	0.064	1	Microglia	Cldnd1	Up
0.0066853273235165	0.377289140327396	0.314	0.257	1	Microglia	Hspa8	Up
0.00669257415926489	1.83333115284467	0.024	0.008	1	Microglia	Nefh	Up
0.00669331350533567	-0.666642	0.096	0.133	1	Microglia	Dtnb	Down
0.00669553691846942	1.23584685877231	0.028	0.01	1	Microglia	Gm16192	Up
0.00670323314398174	-0.682861	0.069	0.102	1	Microglia	Apba2	Down
0.00672072600233655	0.746987127450503	0.114	0.078	1	Microglia	Rnf157	Up
0.00673267373554792	-0.324182	0.219	0.267	1	Microglia	Scg5	Down
0.00673767815967927	0.279594315895965	0.335	0.27	1	Microglia	Wsb1	Up
0.00675048437472058	-0.497896	0.186	0.229	1	Microglia	Dnaaf9	Down
0.00679986397786844	0.511535897617408	0.184	0.139	1	Microglia	Lsm14a	Up
0.00680873613949609	1.37165320998891	0.026	0.009	1	Microglia	Idua	Up
0.00682859020802888	-0.573356	0.058	0.09	1	Microglia	Pakap	Down
0.00689667563282502	-0.344349	0.289	0.338	1	Microglia	Tnrc6c	Down
0.00691711961408968	-2.59151	0.003	0.014	1	Microglia	Tlcd5	Down
0.00692844968325784	-2.36422	0.003	0.014	1	Microglia	Prmt6	Down
0.00693120609873129	1.8009079201896	0.02	0.006	1	Microglia	Hint2	Up
0.00695418040769574	0.9038090675666	0.051	0.026	1	Microglia	Klhl26	Up
0.00698638178214783	-1.48683	0.017	0.037	1	Microglia	Gm15594	Down
0.0069958746727579	-1.29356	0.012	0.03	1	Microglia	Mir670hg	Down
0.00701334990755886	0.695212131819444	0.124	0.086	1	Microglia	Agtpbp1	Up
0.00704223253536394	1.60032367159849	0.022	0.007	1	Microglia	A230072C01Rik	Up
0.00704870369710407	-2.26447	0.007	0.021	1	Microglia	B230208B08Rik	Down
0.00704870369710407	-2.11374	0.007	0.021	1	Microglia	4930563E22Rik	Down
0.00706446308971824	-0.789849	0.063	0.096	1	Microglia	Zer1	Down
0.0070692310927191	0.761123869830112	0.086	0.054	1	Microglia	Mapkapk2	Up
0.00707557832049631	-2.06373	0.007	0.021	1	Microglia	Hdac7	Down
0.0070772650880119	-1.58051	0.003	0.014	1	Microglia	9330162012Rik	Down
0.00708848276320239	0.396092422530199	0.174	0.129	1	Microglia	Pon3	Up
0.00712064338444691	0.421339288920343	0.136	0.094	1	Microglia	Bcl2a1b	Up
0.00712244754725576	0.365079892751726	0.447	0.39	1	Microglia	Pnpla7	Up
0.00712691886236004	-0.511204	0.159	0.199	1	Microglia	Ppp1r21	Down
0.00713625037776165	0.551152920336857	0.117	0.079	1	Microglia	Gm34589	Up
0.00714259437216129	1.20325441662225	0.035	0.015	1	Microglia	Zfp606	Up
0.00718954988476469	0.505374308089348	0.156	0.114	1	Microglia	Bri3	Up
0.00721784224476933	-5.83411	0	0.007	1	Microglia	Myl1	Down
0.00721784224476933	-5.35624	0	0.007	1	Microglia	A730090N16Rik	Down
0.00721784224476933	-5.91714	0	0.007	1	Microglia	Platr16	Down
0.00721784224476933	-5.83136	0	0.007	1	Microglia	Tead2	Down
0.00721784224476933	-5.68971	0	0.007	1	Microglia	Ccdc102a	Down
0.00721784224476933	-5.85649	0	0.007	1	Microglia	Ubap1l	Down
0.00721784224476933	-5.52342	0	0.007	1	Microglia	Nek11	Down
0.00721784224476933	-5.96898	0	0.007	1	Microglia	Gm12204	Down
0.00721784224476933	-5.24742	0	0.007	1	Microglia	Gm40916	Down
0.00721784224476933	-5.22195	0	0.007	1	Microglia	Gm30371	Down
0.00725286542264303	-0.618604	0.084	0.12	1	Microglia	Omg	Down
0.00726666836003639	0.454147111465094	0.19	0.144	1	Microglia	Ppard	Up
0.00727954556572927	0.397104871388182	0.231	0.182	1	Microglia	Abcd2	Up
0.00728469248230842	-1.54409	0.007	0.021	1	Microglia	Gm15680	Down
0.00729390892180082	-1.5076	0.007	0.021	1	Microglia	Fam89b	Down
0.00729694079217065	1.06349337653192	0.035	0.015	1	Microglia	Cd200r4	Up
0.00733621693592445	0.207467245485653	0.819	0.789	1	Microglia	Zeb2	Up
0.00736801790739308	-1.62982	0.007	0.021	1	Microglia	Sh2d4b	Down
0.00738799282025958	0.664422535454811	0.074	0.044	1	Microglia	Lst1	Up
0.00739219806125177	-0.584122	0.13	0.169	1	Microglia	Rapgef4	Down
0.00739336806098881	0.675252672919885	0.122	0.084	1	Microglia	Sp1	Up
0.00741178573881626	0.461218616808817	0.175	0.13	1	Microglia	Tnfrsf1b	Up
0.00741656990636712	0.939530587650166	0.064	0.037	1	Microglia	2210016L21Rik	Up
0.00742817867362555	-0.693624	0.047	0.076	1	Microglia	Pitpnb	Down
0.00743588331463706	0.822552383366371	0.076	0.046	1	Microglia	Cct8	Up
0.00748740300259464	-0.94613	0.023	0.045	1	Microglia	Abcf2	Down
0.00751918250241457	-1.42672	0.018	0.038	1	Microglia	Rnf217	Down
0.00756065205803105	-2.03127	0.005	0.017	1	Microglia	Hfm1	Down
0.00758962438261826	0.287813371516714	0.274	0.217	1	Microglia	Hk2	Up
0.00761854787911151	-1.27339	0.01	0.025	1	Microglia	Gm50100	Down
0.00765326808902723	-0.501595	0.083	0.12	1	Microglia	Anapc16	Down
0.00767200209290042	-0.414336	0.097	0.136	1	Microglia	Homer1	Down
0.00767529670690927	0.498352182238263	0.268	0.219	1	Microglia	Cflar	Up
0.0076778098451516	-1.02111	0.042	0.069	1	Microglia	Sez6l	Down
0.00772243823410295	1.2704034814357	0.06	0.035	1	Microglia	Nrbf2	Up
0.00774223268590323	-0.503867	0.169	0.209	1	Microglia	Gon4l	Down
0.00787490844751738	1.24335102012109	0.047	0.024	1	Microglia	Cyb5r1	Up
0.00789630121674904	-0.8245	0.034	0.059	1	Microglia	Ttyh1	Down
0.00790823546981645	-0.885778	0.017	0.037	1	Microglia	Gm12940	Down
0.00795794300482957	0.415577787736298	0.232	0.183	1	Microglia	Tor1aip1	Up
0.00799087327947349	-1.01353	0.044	0.071	1	Microglia	Kcnj6	Down
0.00803482261505352	0.473674884147985	0.123	0.084	1	Microglia	Tep1	Up
0.00805446646182748	0.12839798952117	0.868	0.85	1	Microglia	Dock4	Up
0.00806210282809961	-1.05637	0.018	0.038	1	Microglia	Ube2o	Down
0.00806784041584315	-1.04434	0.026	0.048	1	Microglia	St8sia1	Down
0.00808599260241539	0.591611102436089	0.134	0.096	1	Microglia	Atg5	Up
0.00814075097150896	-0.926603	0.025	0.047	1	Microglia	Sec13	Down
0.00816149534592996	-2.66224	0.002	0.012	1	Microglia	Etohd2	Down
0.00816149534592996	-2.96377	0.002	0.012	1	Microglia	Wdr90	Down
0.00816485748699674	0.699300444267214	0.067	0.039	1	Microglia	Zfp984	Up
0.00817617778877289	-3.22331	0.002	0.012	1	Microglia	A830031A19Rik	Down
0.00817639907887029	0.387140933042591	0.208	0.159	1	Microglia	Ogdh	Up
0.0081835961818756	0.762713371263468	0.098	0.064	1	Microglia	Cnot3	Up
0.00819088386702643	-2.87875	0.002	0.012	1	Microglia	Gm48727	Down
0.00820561361328983	-2.75157	0.002	0.012	1	Microglia	Cdr2l	Down
0.00822036706019723	-2.34068	0.002	0.012	1	Microglia	Neu2	Down
0.00822036706019723	-2.54364	0.002	0.012	1	Microglia	AV099323	Down
0.00826089762025336	-0.476053	0.142	0.182	1	Microglia	Upp2	Down
0.0082768955976659	1.10565772901528	0.031	0.013	1	Microglia	Ccdc61	Up
0.00830842364799061	0.348316213044837	0.389	0.335	1	Microglia	Zmiz1	Up
0.0083768429881394	-0.263404	0.267	0.316	1	Microglia	Slc24a3	Down
0.0083896620567369	0.465045069975604	0.261	0.212	1	Microglia	Hnrnpm	Up
0.00840374744660569	0.304991215256257	0.318	0.259	1	Microglia	Bltp1	Up
0.00840376281094167	0.898101857478042	0.06	0.035	1	Microglia	Mapkapk3	Up
0.00842717184828834	0.727521283327308	0.08	0.049	1	Microglia	Plekhh2	Up
0.00844491539040017	0.72643298894452	0.085	0.054	1	Microglia	Mfap1b	Up
0.00850903113141413	-0.510569	0.062	0.094	1	Microglia	Styx	Down
0.00851945779324418	0.609358973955241	0.084	0.053	1	Microglia	Afg3l1	Up
0.00860868943624101	0.930006305005255	0.047	0.024	1	Microglia	A930014D07Rik	Up
0.00867900269774061	-3.97468	0.001	0.009	1	Microglia	Ovol2	Down
0.00870258052470644	0.610158936581985	0.112	0.076	1	Microglia	Gart	Up
0.00870345774344173	-1.01608	0.008	0.022	1	Microglia	Fpgs	Down
0.00873280223017498	-3.17913	0.001	0.009	1	Microglia	Trat1	Down
0.00874013233359697	0.877550583044201	0.042	0.021	1	Microglia	Vamp8	Up
0.00875080152050915	-2.88063	0.001	0.009	1	Microglia	Col23a1	Down
0.00876883395400112	-2.64533	0.001	0.009	1	Microglia	Gm9750	Down
0.00876959906333799	0.402601575471113	0.204	0.157	1	Microglia	Osbpl1a	Up
0.00878152270487024	-0.325062	0.165	0.214	1	Microglia	Arnt	Down
0.00878311893252744	-0.428605	0.058	0.09	1	Microglia	Slc49a4	Down
0.00878689958278354	-2.14902	0.001	0.009	1	Microglia	4932441J04Rik	Down
0.00880499845905232	-2.53118	0.001	0.009	1	Microglia	Gm45321	Down
0.00881913658836537	-1.05486	0.019	0.039	1	Microglia	Ccnd2	Down
0.00881967232095517	-0.323943	0.173	0.219	1	Microglia	Dnm3	Down
0.00882557487399215	-1.11155	0.011	0.026	1	Microglia	Pgr	Down
0.00887502581413995	-1.14526	0.034	0.058	1	Microglia	Uqcc4	Down
0.00888214401048609	-1.35637	0.011	0.026	1	Microglia	Postn	Down
0.00890347230714771	0.424892623959304	0.208	0.16	1	Microglia	Slc7a7	Up
0.00891133582471932	1.23095133085882	0.035	0.016	1	Microglia	Lsm4	Up
0.00892840636025137	0.945924416808028	0.037	0.017	1	Microglia	Ncf4	Up
0.00893180522686837	1.1475457519815	0.029	0.012	1	Microglia	Anapc7	Up
0.00895807328036441	-1.01263	0.011	0.026	1	Microglia	Slc22a14	Down
0.00895950346287919	0.938692709206985	0.05	0.026	1	Microglia	Afmid	Up
0.00897818160761627	-1.16327	0.02	0.04	1	Microglia	Gbp7	Down
0.00902207480317785	0.536510607794202	0.112	0.076	1	Microglia	Stk24	Up
0.00904869434756179	0.515387623258129	0.139	0.099	1	Microglia	Lmo2	Up
0.00912686213656787	-0.847293	0.045	0.072	1	Microglia	Itfg2	Down
0.00915339778322189	-0.347013	0.278	0.326	1	Microglia	Ntm	Down
0.00918929804105829	-0.688372	0.063	0.094	1	Microglia	Mllt11	Down
0.00923408169432808	0.960093652027248	0.053	0.029	1	Microglia	Mex3c	Up
0.00925558574786186	-0.744449	0.051	0.079	1	Microglia	Ldb2	Down
0.00926897281913121	0.594781584305259	0.105	0.071	1	Microglia	Rasa4	Up
0.00934058038912103	1.44097799694289	0.015	0.003	1	Microglia	2610042L04Rik	Up
0.00942244667805019	1.14161186868465	0.027	0.01	1	Microglia	Zic1	Up
0.00942447340792774	0.399533507408885	0.142	0.1	1	Microglia	Adipor1	Up
0.00943679861530182	1.28087508887956	0.027	0.01	1	Microglia	G530011O06Rik	Up
0.00945204949976503	1.28153983732158	0.034	0.015	1	Microglia	Dvl3	Up
0.00946438622366443	0.367722916416264	0.278	0.227	1	Microglia	Atxn7l1	Up
0.00950852336128942	0.369937657315896	0.267	0.214	1	Microglia	Calr	Up
0.00954577401900128	0.320065350919253	0.24	0.189	1	Microglia	C3ar1	Up
0.00959131887189324	2.46768172960996	0.017	0.005	1	Microglia	Fam222a	Up
0.00960384377857973	-0.162047	0.515	0.578	1	Microglia	Mctp1	Down
0.00960423180814471	0.819258497567879	0.069	0.041	1	Microglia	Keap1	Up
0.00961922034331924	0.249555619187023	0.504	0.449	1	Microglia	Cux1	Up
0.00962065385136779	0.363123082775166	0.323	0.268	1	Microglia	Lhfpl2	Up
0.00963263232416341	-0.757358	0.057	0.086	1	Microglia	Pcdh17	Down
0.0096409170767858	3.20192479139089	0.011	0.001	1	Microglia	Ropn1l	Up
0.00964163173886774	-1.99678	0.006	0.018	1	Microglia	Gm14399	Down
0.00964248920205741	1.46314401833523	0.025	0.009	1	Microglia	Irgm1	Up
0.00965736840330622	-0.284343	0.21	0.26	1	Microglia	Psma3	Down
0.00966523739247605	1.27211551253303	0.034	0.015	1	Microglia	Wdsub1	Up
0.00967501989829744	2.64773358080646	0.011	0.001	1	Microglia	Gm20110	Up
0.00970392049785943	0.6565558904217	0.134	0.097	1	Microglia	Gm3264	Up
0.00970485246992535	-1.78876	0.006	0.018	1	Microglia	Nlrp5-ps	Down
0.00970678295519777	5.60805896891045	0.008	0	1	Microglia	Ackr3	Up
0.00970678295519777	5.08611150580218	0.008	0	1	Microglia	Atp8b5	Up
0.00970678295519777	5.65553103188669	0.008	0	1	Microglia	5830416I19Rik	Up
0.00970678295519777	5.19587222945277	0.008	0	1	Microglia	Zfp954	Up
0.00970678295519777	5.58392207893805	0.008	0	1	Microglia	Trip13	Up
0.00970678295519777	5.93497361362524	0.008	0	1	Microglia	Gal	Up
0.00970678295519777	5.21340290857698	0.008	0	1	Microglia	Pira12	Up
0.00970678295519777	6.48872253561228	0.008	0	1	Microglia	Cxcr6	Up
0.00970678295519777	5.45889584134071	0.008	0	1	Microglia	AI463229	Up
0.00975671513323651	0.494933328679672	0.097	0.063	1	Microglia	Szrd1	Up
0.00979398222611268	1.87222485155052	0.017	0.005	1	Microglia	Cryba4	Up
0.00980657195358973	-0.516932	0.094	0.13	1	Microglia	Ifi204	Down
0.0098314378229137	0.550597874486683	0.132	0.094	1	Microglia	Ndufb5	Up
0.00984355056751845	-1.74004	0.004	0.015	1	Microglia	Sesn2	Down	Sesn2
0.00990604982011899	0.811096572912374	0.056	0.031	1	Microglia	Psma4	Up
0.00993143979423468	-1.92474	0.004	0.015	1	Microglia	Arc	Down
0.0099323492466416	-0.925072	0.021	0.041	1	Microglia	Lmo3	Down
0.0099478783036956	0.415369653762107	0.166	0.123	1	Microglia	Arhgef11	Up
0.00995804107508389	0.72909065360726	0.079	0.049	1	Microglia	Elp1	Up
0.00999470671207704	0.564844784537634	0.166	0.123	1	Microglia	Zwint	Up
0.0100152153324712	2.03889992365685	0.019	0.006	1	Microglia	Fbxl18	Up
0.010056162208082	1.8167996170118	0.021	0.007	1	Microglia	Polr2h	Up
0.0100910772363548	1.75164856891595	0.021	0.007	1	Microglia	Gm37233	Up
0.0101396409612651	-0.688869	0.055	0.084	1	Microglia	Gm17167	Down
0.0101488136275004	0.268566783232642	0.242	0.188	1	Microglia	Man1c1	Up
0.0101812302537356	1.25348428408335	0.023	0.008	1	Microglia	Ybey	Up
0.010301458366297	-0.11989	0.174	0.219	1	Microglia	Sst	Down
0.0103405492454044	-0.570943	0.043	0.07	1	Microglia	Ccng1	Down
0.0103500899747053	1.19013078252919	0.023	0.008	1	Microglia	Gins3	Up
0.010412594091334	-1.28027	0.009	0.023	1	Microglia	Psmg3	Down
0.0104301909037887	0.610933153777127	0.097	0.064	1	Microglia	Npnt	Up
0.0104944004237359	1.5532244078735	0.021	0.007	1	Microglia	Gpc4	Up
0.0106538138629589	0.531719171142496	0.174	0.131	1	Microglia	Cklf	Up
0.0106857466045568	-1.36527	0.012	0.029	1	Microglia	Rskr	Down
0.0107199286437331	0.518178891731951	0.144	0.105	1	Microglia	Atp6v0d1	Up
0.0107202720273368	1.24459812390377	0.032	0.014	1	Microglia	Anxa2	Up
0.0108475599515568	0.286900503912177	0.547	0.517	1	Microglia	Cfh	Up
0.0108493000782724	1.32504201165413	0.036	0.017	1	Microglia	Tlcd4	Up
0.0108707617471244	0.410852235443887	0.233	0.185	1	Microglia	Skil	Up
0.0109049391983511	-0.305311	0.19	0.238	1	Microglia	Selenok	Down
0.010913140758119	1.30464169866468	0.036	0.017	1	Microglia	Card11	Up
0.0109210012106576	0.726552291145413	0.131	0.096	1	Microglia	Brip1os	Up
0.0109398853700876	-0.129295	0.528	0.597	1	Microglia	Ogt	Down
0.0109671039363697	-0.434572	0.112	0.151	1	Microglia	C5ar1	Down
0.0109672621109771	-0.5336	0.075	0.107	1	Microglia	Slc4a4	Down
0.0110337770168503	-0.875049	0.012	0.029	1	Microglia	Rspo3	Down
0.0110641661247798	0.250089134301219	0.416	0.357	1	Microglia	Uvrag	Up
0.0110997053433249	-0.551596	0.118	0.154	1	Microglia	Garre1	Down
0.0111345922701574	0.609222826077229	0.105	0.071	1	Microglia	Plpp1	Up
0.0112413640871209	0.680523363186109	0.061	0.036	1	Microglia	Selenom	Up
0.0112417017483798	-0.350719	0.202	0.247	1	Microglia	Tspan13	Down
0.0112420697425173	1.06174448635529	0.036	0.017	1	Microglia	Myl12a	Up
0.0112722576958594	1.15305136562283	0.041	0.021	1	Microglia	Kremen1	Up
0.0113885935346887	0.378007159843103	0.306	0.253	1	Microglia	Pwwp2a	Up
0.0114590083320798	-0.284106	0.123	0.163	1	Microglia	Hnrnpul1	Down
0.0114660333545389	0.917438298573332	0.057	0.032	1	Microglia	Klhl12	Up
0.0114785992699138	-1.66148	0.01	0.024	1	Microglia	Chrd	Down
0.0115133045333275	0.618095334013433	0.094	0.062	1	Microglia	2700049A03Rik	Up
0.011539957019463	0.611461866361338	0.135	0.098	1	Microglia	Dbi	Up
0.0115760964271947	0.146277248777954	0.775	0.768	1	Microglia	Diaph2	Up
0.0116162352982354	-0.416962	0.183	0.224	1	Microglia	Cldn11	Down
0.01163171532815	0.55479392981033	0.11	0.076	1	Microglia	Snhg9	Up
0.0116387546164204	1.65342179094675	0.028	0.012	1	Microglia	Cntrob	Up
0.0116415977358054	-0.636032	0.081	0.113	1	Microglia	Neo1	Down
0.0116759307739085	0.712296149377355	0.071	0.044	1	Microglia	Stub1	Up
0.0117426644177442	-0.805958	0.024	0.045	1	Microglia	Gm11508	Down
0.0117572944747181	-0.744206	0.041	0.067	1	Microglia	Zfp949	Down
0.0118313532786188	-0.712044	0.023	0.044	1	Microglia	Zc3h8	Down
0.0118470972161896	-0.73623	0.037	0.062	1	Microglia	Phykpl	Down
0.0118483457288687	-1.05995	0.027	0.048	1	Microglia	Helq	Down
0.0118585548959867	1.35262187641886	0.035	0.016	1	Microglia	Gm10076	Up
0.0118653837293461	1.0158269298701	0.03	0.013	1	Microglia	Gfap	Up
0.0119231979237011	-0.451343	0.175	0.214	1	Microglia	Myt1l	Down
0.011957559241686	-1.55129	0.007	0.02	1	Microglia	4933413L06Rik	Down
0.011965037101889	-1.71658	0.014	0.031	1	Microglia	Tamalin	Down
0.0120089078218805	0.318721739547935	0.295	0.242	1	Microglia	Cd2ap	Up
0.0120160308521861	0.560286227708026	0.115	0.079	1	Microglia	Naip6	Up
0.0120307042089988	0.435513390455941	0.153	0.114	1	Microglia	Micu1	Up
0.012053409500841	0.350864198834053	0.22	0.173	1	Microglia	Gmip	Up
0.0120632490102503	-1.0956	0.013	0.03	1	Microglia	Adcyap1r1	Down
0.0120806791645478	0.330591113660326	0.384	0.342	1	Microglia	Sh3glb1	Up
0.0121153591543504	-1.17777	0.01	0.024	1	Microglia	Rnf207	Down
0.0121199587872851	2.62393437989519	0.012	0.002	1	Microglia	Gm26881	Up
0.0121199587872851	2.5260102396379	0.012	0.002	1	Microglia	Gm10602	Up
0.0121761926654733	1.18197472866957	0.035	0.016	1	Microglia	Ppp1r15b	Up
0.0121882151544724	0.913246899841529	0.049	0.026	1	Microglia	Mamdc2	Up
0.0122356455257847	0.661113122429377	0.085	0.055	1	Microglia	Wdr36	Up
0.0122513240019029	2.39655986171383	0.012	0.002	1	Microglia	Gnl1	Up
0.0122513240019029	2.09593752725505	0.012	0.002	1	Microglia	Gm30091	Up
0.0122532382149266	-1.21385	0.007	0.02	1	Microglia	Gm28050	Down
0.012308008488974	1.25240987237285	0.012	0.002	1	Microglia	Tmem125	Up
0.0123340333417165	0.195726305146019	0.496	0.434	1	Microglia	Mitf	Up
0.0123664568662035	-0.468738	0.131	0.169	1	Microglia	Psmd11	Down
0.0123777113650133	-0.464725	0.082	0.116	1	Microglia	Ankrd28	Down
0.0123835269409404	0.889564277964087	0.06	0.036	1	Microglia	Gm3739	Up
0.0124019475459802	0.658497553613571	0.099	0.067	1	Microglia	Uqcrq	Up
0.0124358968815629	-0.431422	0.117	0.154	1	Microglia	Zzz3	Down
0.012450879005534	-2.43541	0.003	0.013	1	Microglia	Ntn4	Down
0.0124643497035289	0.294340222519847	0.205	0.157	1	Microglia	Arhgef1	Up
0.0124706871428585	-2.23558	0.003	0.013	1	Microglia	Cmbl	Down
0.0125071281548806	-0.42039	0.115	0.152	1	Microglia	Pak5	Down
0.0125126061766054	0.483151630681102	0.145	0.106	1	Microglia	Cfl1	Up
0.0125262660564376	0.855851886179446	0.044	0.023	1	Microglia	Spryd7	Up
0.0126134606461968	0.28058591521748	0.35	0.293	1	Microglia	Kif13b	Up
0.0126146647802885	0.307861315626211	0.329	0.275	1	Microglia	Plekhm3	Up
0.0126320042609059	-0.786144	0.067	0.097	1	Microglia	Jakmip2	Down
0.0126579369912503	-0.868991	0.019	0.038	1	Microglia	Cpne8	Down
0.0126742128911822	-0.705224	0.072	0.102	1	Microglia	Pcdh11x	Down
0.0127512087195596	-0.635385	0.059	0.089	1	Microglia	Dbndd2	Down
0.0127576161271082	1.49214213733491	0.026	0.01	1	Microglia	Alg12	Up
0.0127606796703521	-2.17635	0.005	0.016	1	Microglia	6720407P12Rik	Down
0.0128298269397863	0.913284656355632	0.047	0.025	1	Microglia	Fam107b	Up
0.0128379000409619	-0.547386	0.109	0.145	1	Microglia	Acbd6	Down
0.0128484046297444	-1.12821	0.014	0.031	1	Microglia	Itga8	Down
0.0128891295255604	0.800264751777857	0.084	0.055	1	Microglia	Cir1	Up
0.012927700414331	-0.598943	0.037	0.062	1	Microglia	Shank2	Down
0.0129427665137959	0.278674569287286	0.425	0.367	1	Microglia	Blnk	Up
0.0129607502727299	-1.44744	0.022	0.041	1	Microglia	Greb1l	Down
0.0129691313143553	-0.830844	0.029	0.051	1	Microglia	Susd1	Down
0.0130015942220276	-1.52448	0.011	0.025	1	Microglia	Irs1	Down
0.0130062462304085	0.6682433273145	0.055	0.031	1	Microglia	Hook2	Up
0.0130163965097777	0.533369026513379	0.114	0.081	1	Microglia	Igf1	Up
0.0130238672424688	-1.54265	0.005	0.016	1	Microglia	Gm49003	Down
0.0130238672424688	-1.6133	0.005	0.016	1	Microglia	Rbm3	Down
0.0130336201623288	0.320933382179403	0.29	0.231	1	Microglia	Mvb12b	Up
0.0130496917487174	0.664420732047587	0.068	0.041	1	Microglia	Crot	Up
0.0130596252819405	0.444678347775746	0.211	0.166	1	Microglia	Slc12a2	Up
0.0130606029293977	0.699170835491497	0.078	0.049	1	Microglia	Fam114a1	Up
0.0130615143103279	-0.127284	0.624	0.684	1	Microglia	Ank2	Down
0.0130656171747946	0.285010924915919	0.398	0.346	1	Microglia	Ctsl	Up
0.013079413191341	-0.759949	0.027	0.048	1	Microglia	Emb	Down
0.0130843421505365	-0.671013	0.071	0.101	1	Microglia	Fubp3	Down
0.0130846976456735	0.787331964401821	0.063	0.038	1	Microglia	Parp2	Up
0.013142144657115	-0.202458	0.278	0.33	1	Microglia	Osbpl9	Down
0.0132084885847974	1.20854919800533	0.037	0.018	1	Microglia	Parvg	Up
0.0132423133137071	-0.280564	0.295	0.342	1	Microglia	Ankrd12	Down
0.0133156248078287	0.402779372910729	0.181	0.138	1	Microglia	Add1	Up
0.013358962446995	-0.311807	0.121	0.16	1	Microglia	Sptan1	Down
0.0133922578308557	-0.830986	0.029	0.051	1	Microglia	Plppr2	Down
0.0133945326843583	-0.723055	0.073	0.104	1	Microglia	Cit	Down
0.013488264710307	-0.841287	0.059	0.087	1	Microglia	Fam193b	Down
0.0134944522699335	-0.533284	0.132	0.168	1	Microglia	Gmpr2	Down
0.0134957219528554	0.786591264738936	0.083	0.054	1	Microglia	I830077J02Rik	Up
0.0135418856959494	0.922452251811473	0.037	0.018	1	Microglia	N6amt1	Up
0.0136409028660969	-0.42707	0.11	0.147	1	Microglia	Timm9	Down
0.0136438899574814	-0.546766	0.049	0.076	1	Microglia	Rbm10	Down
0.0136505874431428	0.242538227194258	0.324	0.264	1	Microglia	Asph	Up
0.0136539751263652	-1.18305	0.022	0.041	1	Microglia	Ccdc30	Down
0.0136743245428771	0.8429127713137	0.069	0.043	1	Microglia	Cep57l1	Up
0.013717491016659	0.328066692175236	0.111	0.076	1	Microglia	Clptm1	Up
0.0137415904452396	2.09090849471434	0.014	0.003	1	Microglia	Cd36	Up
0.0137560054320189	-1.20544	0.015	0.032	1	Microglia	Spry2	Down
0.0137572371339489	1.02940205284986	0.033	0.015	1	Microglia	Gm28874	Up
0.0137870027937354	0.33691053207299	0.251	0.201	1	Microglia	Tbc1d16	Up
0.0138374749763921	0.302572054056351	0.476	0.435	1	Microglia	Plcl2	Up
0.0138383002236497	1.06863282711409	0.037	0.018	1	Microglia	Gm31619	Up
0.0138707218909096	0.774226921235778	0.033	0.015	1	Microglia	H4c4	Up
0.0138771402243061	1.14541105848887	0.037	0.018	1	Microglia	Phgdh	Up
0.0138852258098026	-0.658551	0.029	0.051	1	Microglia	Srprb	Down
0.0139021601858483	0.38632570184297	0.163	0.121	1	Microglia	Sgpl1	Up
0.0139177613976518	-0.599442	0.109	0.144	1	Microglia	Tsn	Down
0.0139604328228517	-1.06544	0.011	0.025	1	Microglia	Gm49906	Down
0.0139976798372027	-1.26321	0.008	0.021	1	Microglia	Zfp668	Down
0.0140005430970904	0.586347206047407	0.082	0.053	1	Microglia	Naglu	Up
0.0140202067261043	0.393015165149819	0.173	0.131	1	Microglia	Safb2	Up
0.0140260975623551	0.356938542290877	0.196	0.152	1	Microglia	Naa35	Up
0.0140279714136053	0.551854996880597	0.105	0.072	1	Microglia	Orai1	Up
0.0141296370963821	0.244405674669892	0.225	0.176	1	Microglia	Pycard	Up
0.0141649613415762	1.00694048317134	0.048	0.026	1	Microglia	Klc4	Up
0.0142135922522851	-5.11006	0	0.006	1	Microglia	4930558K02Rik	Down
0.0142135922522851	-5.65781	0	0.006	1	Microglia	1700121C08Rik	Down
0.0142135922522851	-5.26699	0	0.006	1	Microglia	A630023P12Rik	Down
0.0142135922522851	-5.39125	0	0.006	1	Microglia	Gm44210	Down
0.0142135922522851	-5.58113	0	0.006	1	Microglia	Klra17	Down
0.0142135922522851	-5.27931	0	0.006	1	Microglia	Exoc3l2	Down
0.0142135922522851	-5.41282	0	0.006	1	Microglia	9330175E14Rik	Down
0.0142135922522851	-5.54577	0	0.006	1	Microglia	Gm10629	Down
0.0142135922522851	-5.15045	0	0.006	1	Microglia	Gm32828	Down
0.0142135922522851	-5.14948	0	0.006	1	Microglia	Mhrt	Down
0.0142135922522851	-5.48394	0	0.006	1	Microglia	Gm50350	Down
0.0142135922522851	-5.04635	0	0.006	1	Microglia	Gm27151	Down
0.0142135922522851	-5.71042	0	0.006	1	Microglia	Emx2	Down
0.0142176751665956	-0.424582	0.151	0.192	1	Microglia	Nvl	Down
0.0142760107411361	1.58735756807923	0.022	0.008	1	Microglia	Atf3	Up
0.0143220484685745	1.62627459490322	0.022	0.008	1	Microglia	Igfbp7	Up
0.0143370633755691	-0.899744	0.048	0.074	1	Microglia	Ksr2	Down
0.0143624180769125	-1.01244	0.023	0.043	1	Microglia	Ccl6	Down
0.014393115938242	-0.316723	0.238	0.283	1	Microglia	Rasa1	Down
0.0144963869726992	1.96572160533179	0.016	0.005	1	Microglia	Fuom	Up
0.0145565934095304	0.544144349134069	0.172	0.132	1	Microglia	Prdx1	Up
0.0145661395870728	-0.292368	0.144	0.184	1	Microglia	Tlk2	Down
0.0145706386809025	1.79065252202324	0.016	0.005	1	Microglia	Gm49969	Up
0.014596388023352	0.478121088683692	0.081	0.052	1	Microglia	Zfp110	Up
0.0146079434871613	-0.924385	0.038	0.062	1	Microglia	Tro	Down
0.0146405034147206	1.09551434196824	0.031	0.014	1	Microglia	9430038I01Rik	Up
0.0146450728615338	-0.61912	0.074	0.104	1	Microglia	Dscaml1	Down
0.0147351950653919	0.386516643936461	0.244	0.196	1	Microglia	Peli2	Up
0.0147954095145263	1.55998399853408	0.016	0.005	1	Microglia	Atg101	Up
0.014803118245534	0.743372083183577	0.101	0.07	1	Microglia	Malsu1	Up
0.0148054236766502	0.600029411523546	0.183	0.143	1	Microglia	Sdk1	Up
0.0148259314672798	1.69929386974123	0.018	0.006	1	Microglia	Tbl2	Up
0.0148331768678136	-0.466008	0.172	0.211	1	Microglia	Ctdspl2	Down
0.0148555636419816	-0.481796	0.161	0.198	1	Microglia	Msra	Down
0.0148703108494799	-0.795183	0.061	0.09	1	Microglia	Kif5c	Down
0.0149245038477104	1.29183491550487	0.02	0.007	1	Microglia	Zfp970	Up
0.0149279321847611	1.43844008334893	0.016	0.005	1	Microglia	Calhm6	Up
0.0149402464356663	0.464460907205731	0.132	0.096	1	Microglia	Dennd1c	Up
0.014974974924118	0.310424830674437	0.251	0.199	1	Microglia	Fmnl3	Up
0.0149956925916523	-0.254371	0.175	0.22	1	Microglia	Rnf150	Down
0.0150210783447145	-0.386001	0.154	0.193	1	Microglia	Tmem178b	Down
0.0150295711368052	-2.87648	0.002	0.01	1	Microglia	Ankmy1	Down
0.0150920340719579	0.189000081614298	0.704	0.671	1	Microglia	Inpp4b	Up
0.0151028361656078	-0.835224	0.043	0.068	1	Microglia	Tmtc1	Down
0.0151146201757632	0.847525411440614	0.031	0.014	1	Microglia	Srp54a	Up
0.0151618268211475	-2.31065	0.002	0.01	1	Microglia	Ccdc120	Down
0.0151963356131561	-0.658433	0.056	0.083	1	Microglia	Stard5	Down
0.0152123137239972	0.481794796660526	0.115	0.081	1	Microglia	Tmem65	Up
0.0152350975556167	0.848779041641505	0.048	0.026	1	Microglia	Tpm4	Up
0.0152919928932915	-0.857677	0.023	0.043	1	Microglia	Dlgap3	Down
0.015296547984116	0.630891264836496	0.073	0.046	1	Microglia	Slc15a3	Up
0.0153315712918095	0.836380518644409	0.045	0.024	1	Microglia	Dtx3l	Up
0.0154232698536943	1.32597187286598	0.029	0.013	1	Microglia	Gabrg1	Up
0.0154655393200452	1.39314983200052	0.029	0.013	1	Microglia	Armc10	Up
0.0154736919147181	0.573909996092153	0.143	0.107	1	Microglia	Tpk1	Up
0.01549377557444	1.29830551281361	0.029	0.013	1	Microglia	Pltp	Up
0.0155171786106062	-0.752241	0.041	0.066	1	Microglia	Ctdspl	Down
0.015546106944979	0.560347181015554	0.094	0.063	1	Microglia	Tspan2	Up
0.015589139982376	5.00697165162063	0.007	0	1	Microglia	Mettl21c	Up
0.015589139982376	5.17962206499636	0.007	0	1	Microglia	Gm14286	Up
0.015589139982376	5.64868118517554	0.007	0	1	Microglia	Gm13067	Up
0.015589139982376	5.36494454590223	0.007	0	1	Microglia	Anpep	Up
0.015589139982376	5.41730366736767	0.007	0	1	Microglia	Serpinh1	Up
0.015589139982376	5.35428651578291	0.007	0	1	Microglia	Gm57328	Up
0.015589139982376	5.36959641385264	0.007	0	1	Microglia	Gm11491	Up
0.015589139982376	4.64080740317868	0.007	0	1	Microglia	Gm17750	Up
0.015589139982376	5.51366020758704	0.007	0	1	Microglia	6330415G19Rik	Up
0.015589139982376	5.05884765892836	0.007	0	1	Microglia	Acsbg2	Up
0.015589139982376	5.15227004700836	0.007	0	1	Microglia	Tlr5	Up
0.015589139982376	5.58889943304813	0.007	0	1	Microglia	Mcoln3	Up
0.015589139982376	6.20346701264022	0.007	0	1	Microglia	Skint3	Up
0.015589139982376	5.45347306428813	0.007	0	1	Microglia	Tfec	Up
0.015589139982376	6.29184982265002	0.007	0	1	Microglia	Gm39149	Up
0.015589139982376	5.77431540987851	0.007	0	1	Microglia	Clec10a	Up
0.015589139982376	4.88841416521826	0.007	0	1	Microglia	Hsd17b1	Up
0.015589139982376	5.32041425014589	0.007	0	1	Microglia	Cd79b	Up
0.0156755072758016	0.395900743500595	0.204	0.161	1	Microglia	Tgs1	Up
0.0157033776100954	-1.51383	0.012	0.028	1	Microglia	Sars2	Down
0.0157191998345082	0.159633951102399	0.761	0.736	1	Microglia	Chd9	Up
0.0158212353265139	-0.656545	0.061	0.09	1	Microglia	Tom1l1	Down
0.0158487763592486	0.586551989805347	0.128	0.093	1	Microglia	Slamf6	Up
0.015859229680591	-1.17158	0.017	0.035	1	Microglia	Ncan	Down
0.0158629203212411	-0.73987	0.024	0.044	1	Microglia	Rundc3a	Down
0.0158952686212356	-0.614634	0.079	0.109	1	Microglia	Plcb4	Down
0.0158984587677827	-0.707175	0.087	0.119	1	Microglia	Gabbr2	Down
0.0159052415883976	0.352543167535714	0.18	0.138	1	Microglia	Dhx36	Up
0.0159053129046066	-1.95182	0.006	0.017	1	Microglia	Gm5468.1	Down
0.0159150199651717	0.482707012697468	0.24	0.198	1	Microglia	Ncoa3	Up
0.0159258808991795	-0.502893	0.1	0.133	1	Microglia	Grm1	Down
0.0159398089759295	-0.698881	0.048	0.074	1	Microglia	Apex2	Down
0.0159404702096083	0.411721198952981	0.409	0.362	1	Microglia	Lyst	Up
0.0159458458679462	-0.354926	0.1	0.136	1	Microglia	Nek1	Down
0.0160180350693244	0.412376721359478	0.191	0.146	1	Microglia	Cd33	Up
0.0160904302619805	0.780554145517604	0.059	0.036	1	Microglia	Ap3b2	Up
0.016107406677409	-1.70089	0.006	0.017	1	Microglia	Hmgb3	Down
0.0161485759616092	0.396956474942088	0.221	0.176	1	Microglia	Zfp609	Up
0.0161496689727212	0.432163324378088	0.129	0.093	1	Microglia	Cln3	Up
0.0161837649306527	-0.434126	0.122	0.158	1	Microglia	Ralgps2	Down
0.0161888740514201	-1.46642	0.006	0.017	1	Microglia	Fbn1	Down
0.0162044441216608	0.457690370117867	0.167	0.128	1	Microglia	Pld3	Up
0.0162200146467872	-0.688227	0.06	0.089	1	Microglia	Zmat4	Down
0.0162351931499236	-0.645939	0.095	0.127	1	Microglia	Pkd2	Down
0.0163053267693408	-0.865163	0.017	0.035	1	Microglia	Faxc	Down
0.01635289585314	-1.46662	0.006	0.017	1	Microglia	Trabd2b	Down
0.0163582058163066	0.424103047964057	0.097	0.066	1	Microglia	Pfdn1	Up
0.0164413776412635	-1.19276	0.009	0.022	1	Microglia	Carmil2	Down
0.0165005317902116	0.375107341466625	0.239	0.192	1	Microglia	8030442B05Rik	Up
0.0165296625523436	0.208360442856988	0.629	0.583	1	Microglia	Ddx5	Up
0.0165962607486504	0.610716052288765	0.07	0.044	1	Microglia	6330403K07Rik	Up
0.0166201549744529	-0.812906	0.028	0.048	1	Microglia	Nipal2	Down
0.0166232206886543	0.626466215027599	0.067	0.041	1	Microglia	Slc2a1	Up
0.0166291444913742	0.350862527362057	0.197	0.153	1	Microglia	Slc43a2	Up
0.0166430992475402	-3.54305	0.001	0.008	1	Microglia	Gm13974	Down
0.0166430992475402	-3.20196	0.001	0.008	1	Microglia	Ntf3	Down
0.0166550685282741	-0.378456	0.089	0.123	1	Microglia	Hacd3	Down
0.0166719305644755	0.463803452998303	0.192	0.151	1	Microglia	Tab2	Up
0.0166768991031901	-3.25781	0.001	0.008	1	Microglia	Gpr161	Down
0.0166768991031901	-2.9252	0.001	0.008	1	Microglia	Gm39326	Down
0.0166768991031901	-3.44139	0.001	0.008	1	Microglia	Pcdhb18	Down
0.0167076767647578	-0.48595	0.116	0.152	1	Microglia	Rgs7bp	Down
0.0167107592161694	-2.68815	0.001	0.008	1	Microglia	Wnt10a	Down
0.016744679675122	-3.12928	0.001	0.008	1	Microglia	Nepro	Down
0.0167483968024577	-0.814203	0.017	0.035	1	Microglia	Chrm1	Down
0.0167786605687827	-2.54338	0.001	0.008	1	Microglia	Sowahb	Down
0.0167826639959106	-0.995674	0.018	0.036	1	Microglia	Ica1l	Down
0.0167895456353464	-1.1143	0.018	0.036	1	Microglia	Zdbf2	Down
0.0167896758989327	0.769563957906014	0.043	0.023	1	Microglia	Vac14	Up
0.0168259726431543	-0.289469	0.247	0.29	1	Microglia	Nlk	Down
0.016875033443916	-0.641623	0.039	0.063	1	Microglia	Syndig1	Down
0.0168969699195354	-0.528084	0.077	0.108	1	Microglia	Ms4a6b	Down
0.0169017487558578	-0.41821	0.079	0.11	1	Microglia	Ano4	Down
0.0170032192331133	-2.34099	0.004	0.014	1	Microglia	Rtel1	Down
0.0170361416318139	0.449385508001694	0.323	0.273	1	Microglia	P2rx7	Up
0.017052046335252	-2.12376	0.004	0.014	1	Microglia	Gal3st3	Down
0.0170830010727923	0.82700081083674	0.052	0.03	1	Microglia	Gm56555	Up
0.0171009964234744	-1.62104	0.004	0.014	1	Microglia	Dcn	Down
0.0171052841725498	0.867694534329948	0.052	0.03	1	Microglia	Zmat5	Up
0.0171187427589844	-0.327679	0.154	0.196	1	Microglia	Trim44	Down
0.0171375560492547	-1.5352	0.02	0.038	1	Microglia	Pcsk1	Down
0.0171420673820596	0.725844948117229	0.059	0.036	1	Microglia	Uqcr10	Up
0.0171500697529886	-1.88284	0.004	0.014	1	Microglia	Fap	Down
0.0172058957468024	0.520046952258334	0.127	0.092	1	Microglia	Lgals8	Up
0.0173019044989816	0.601385701431582	0.083	0.055	1	Microglia	Nubpl	Up
0.0173179547804321	-0.684803	0.025	0.045	1	Microglia	B230334C09Rik	Down
0.017337141289032	-0.864661	0.012	0.028	1	Microglia	Ubqln4	Down
0.0174019419056398	0.72023290867434	0.084	0.056	1	Microglia	Cfap68	Up
0.0174162441295452	1.11781820103921	0.036	0.018	1	Microglia	Lsm3	Up
0.017426511848366	-0.714625	0.067	0.096	1	Microglia	Me3	Down
0.0174673351580547	0.439405985929753	0.199	0.157	1	Microglia	Akr1a1	Up
0.0175312015474182	0.735073291393196	0.038	0.02	1	Microglia	Arhgdia	Up
0.0176030007293536	1.31078153146688	0.032	0.015	1	Microglia	Ulbp1	Up
0.0176338461083751	0.47993310281731	0.095	0.064	1	Microglia	H2bc6	Up
0.017650928643391	1.49515708993561	0.025	0.01	1	Microglia	Gm11368	Up
0.0176537800689333	0.6493408818505	0.084	0.056	1	Microglia	Arl8a	Up
0.0177296166938317	-0.476344	0.035	0.059	1	Microglia	Klc2	Down
0.0177963225482988	0.22779769801072	0.452	0.392	1	Microglia	Etv6	Up
0.0178574258563643	1.43049142031807	0.025	0.01	1	Microglia	Fastkd2	Up
0.0178724741565706	0.895774750015234	0.052	0.03	1	Microglia	Gpx1	Up
0.0178791816089591	0.320244268529897	0.153	0.113	1	Microglia	Ttc9c	Up
0.0178920461521117	1.39496987129929	0.025	0.01	1	Microglia	Enpp1	Up
0.017893524106171	0.6244487188905	0.093	0.063	1	Microglia	Patl1	Up
0.0178971740315915	-0.421766	0.2	0.237	1	Microglia	Pde10a	Down
0.0179157341788451	0.729929069994109	0.063	0.039	1	Microglia	6230400D17Rik	Up
0.0179548709949133	-0.625591	0.142	0.175	1	Microglia	Lrrtm3	Down
0.0179946996612981	0.307881884623933	0.255	0.207	1	Microglia	Clint1	Up
0.0180648682210886	-0.264114	0.126	0.166	1	Microglia	Vsnl1	Down
0.0181355266793428	0.567075376337767	0.074	0.047	1	Microglia	Nacc2	Up
0.0181688092584014	0.507445620308317	0.116	0.083	1	Microglia	Sh3bp2	Up
0.0181768491169683	0.793995122869361	0.06	0.037	1	Microglia	Sh3bp1	Up
0.018182763434855	-0.431411	0.095	0.128	1	Microglia	BC031181	Down
0.0182548814372716	0.865883910336037	0.036	0.018	1	Microglia	Tarbp1	Up
0.0183099146477038	-1.45304	0.014	0.03	1	Microglia	Gsg1l	Down
0.0184085954261075	-1.26766	0.01	0.023	1	Microglia	Tmem263	Down
0.0184314431174468	0.384042640562801	0.269	0.221	1	Microglia	Phkb	Up
0.0184540379099121	1.20238837741419	0.025	0.01	1	Microglia	Pin4	Up
0.0184699648907466	-0.296152	0.18	0.222	1	Microglia	Ralgapa2	Down
0.0185492039451541	0.567577227515201	0.086	0.058	1	Microglia	Zfp738	Up
0.0185675976167396	0.51499978692241	0.086	0.058	1	Microglia	Lat2	Up
0.0185688295145196	-0.93275	0.066	0.093	1	Microglia	Sox5	Down
0.0186043423672731	0.407801222309599	0.121	0.086	1	Microglia	Rnaset2b	Up
0.0186459546029382	0.605742232986347	0.086	0.058	1	Microglia	Wdr11	Up
0.018712429109133	0.382210203960393	0.105	0.072	1	Microglia	2610008E11Rik	Up
0.0187310363397808	0.900165997614334	0.036	0.018	1	Microglia	Loxl3	Up
0.018751947051001	-0.697339	0.027	0.047	1	Microglia	Gm2a	Down
0.0188002032798285	-0.605383	0.067	0.096	1	Microglia	Tiam1	Down
0.0188499608235833	0.412282855531803	0.082	0.054	1	Microglia	Hmgxb4	Up
0.0188994462847308	0.410174425532544	0.151	0.114	1	Microglia	Ccz1	Up
0.0189577773339166	-1.24516	0.014	0.03	1	Microglia	Gm30881	Down
0.0189746494954899	-1.22764	0.014	0.03	1	Microglia	Adamts17	Down
0.0189838081421581	0.316812866810434	0.195	0.153	1	Microglia	Ubc	Up
0.0190190099673086	-0.346761	0.121	0.157	1	Microglia	Etv1	Down
0.019044648804787	0.454017062838198	0.095	0.064	1	Microglia	Mrfap1	Up
0.0190931226956203	-1.23532	0.014	0.03	1	Microglia	Mark1	Down
0.0191769556433853	0.788467506716838	0.044	0.024	1	Microglia	Gm44734	Up
0.019213704124122	0.385028267700261	0.268	0.22	1	Microglia	Chd2	Up
0.0192216302246123	-1.66228	0.007	0.018	1	Microglia	BC024978	Down
0.0192476966873374	0.264037458396977	0.234	0.186	1	Microglia	Daglb	Up
0.0192553602999096	-0.811969	0.02	0.038	1	Microglia	Rrp15	Down
0.019291786686194	-0.320117	0.146	0.185	1	Microglia	Ntrk3	Down
0.0193105046087033	0.583427116934834	0.088	0.06	1	Microglia	Sec61g	Up
0.0193121923088582	-0.513085	0.093	0.125	1	Microglia	Rufy2	Down
0.0193231833569841	-1.10596	0.023	0.041	1	Microglia	Slc35f6	Down
0.019370946707463	0.458335807952242	0.138	0.102	1	Microglia	Nrp2	Up
0.01943099916861	-0.811848	0.037	0.06	1	Microglia	Cyp46a1	Down
0.0194372378939434	1.28751225834239	0.045	0.025	1	Microglia	Gm12216	Up
0.0194955300291984	-1.12648	0.007	0.018	1	Microglia	Cfap276	Down
0.0196115473403308	-0.837453	0.042	0.066	1	Microglia	Brinp2	Down
0.0197459683736567	1.75088251517857	0.021	0.008	1	Microglia	Gm31323	Up
0.0197696276172634	-0.601234	0.031	0.052	1	Microglia	Slc17a6	Down
0.0198981774784151	0.453922125577809	0.089	0.061	1	Microglia	Fgr	Up
0.019957373271687	-0.971569	0.022	0.04	1	Microglia	Lzts1	Down
0.0200003318063998	0.133555735146621	0.753	0.7	1	Microglia	Macf1	Up
0.0200392287027839	0.376282436974613	0.167	0.127	1	Microglia	Hnrnpa3	Up
0.0200499124787395	-0.366751	0.077	0.108	1	Microglia	St7	Down
0.0201196974083442	0.403239261621913	0.169	0.129	1	Microglia	Oma1	Up
0.0201210226751023	-0.331507	0.113	0.15	1	Microglia	Vcpip1	Down
0.0201924717389514	-0.756844	0.042	0.066	1	Microglia	Grik4	Down
0.0201926959744362	1.04792733804152	0.045	0.025	1	Microglia	Hsph1	Up
0.0202432920847386	0.551193467822461	0.097	0.067	1	Microglia	Abcf1	Up
0.020252808466665	-0.638392	0.051	0.076	1	Microglia	Flywch1	Down
0.020265288180337	0.16953930166465	0.503	0.438	1	Microglia	Phf14	Up
0.0203938086685834	-1.22233	0.011	0.024	1	Microglia	Pak6	Down
0.0204406092623625	0.514557942632086	0.09	0.061	1	Microglia	Ddx18	Up
0.0204723865830358	0.284504426873215	0.334	0.283	1	Microglia	A830008E24Rik	Up
0.0204966653884643	0.711506108598096	0.056	0.033	1	Microglia	Tfpi	Up
0.0205998375946014	0.365693082062772	0.228	0.185	1	Microglia	Sptlc2	Up
0.02074145807154	-1.17324	0.011	0.024	1	Microglia	Kctd17	Down
0.0207552774345005	0.796946079578548	0.056	0.033	1	Microglia	Rabif	Up
0.020810416965566	0.226003480830482	0.473	0.423	1	Microglia	Hnrnpa2b1	Up
0.0208302129515161	-0.469653	0.095	0.127	1	Microglia	Smc3	Down
0.0208493817282636	-0.649566	0.054	0.079	1	Microglia	Insig1	Down
0.0208594814081615	0.939721250291717	0.045	0.025	1	Microglia	Mocs2	Up
0.0208708644136108	1.29586087903532	0.021	0.008	1	Microglia	Insyn2b	Up
0.0209390589696151	0.685659330182558	0.076	0.049	1	Microglia	Casp1	Up
0.0209657216342885	0.982677023244185	0.042	0.023	1	Microglia	Hcfc1r1	Up
0.0209946262861445	-0.505729	0.089	0.121	1	Microglia	Ltc4s	Down
0.021030423589834	-0.62366	0.052	0.077	1	Microglia	Kctd8	Down
0.0211594669974049	1.40379596089217	0.019	0.007	1	Microglia	Gm56977	Up
0.0211943189404456	1.44516722112918	0.019	0.007	1	Microglia	4930556M19Rik	Up
0.0212770119018516	-0.234216	0.216	0.258	1	Microglia	Rsbn1l	Down
0.0213410945348103	1.26563694822566	0.028	0.013	1	Microglia	Abhd8	Up
0.0213840098862459	0.618142827939794	0.08	0.053	1	Microglia	Xpnpep3	Up
0.0214022312469178	-2.55572	0.005	0.015	1	Microglia	Gm2164	Down
0.0214600781569939	1.76630746428985	0.017	0.006	1	Microglia	Cpn1	Up
0.0215407456285285	1.78176495466502	0.015	0.005	1	Microglia	Itgal	Up
0.0215517355166222	0.558522898560755	0.13	0.096	1	Microglia	Tln1	Up
0.0215815247896831	-0.326316	0.203	0.243	1	Microglia	Hivep2	Down
0.0216282650049363	-2.10357	0.005	0.015	1	Microglia	Arntl2	Down
0.0216523427152851	1.22989780786298	0.048	0.028	1	Microglia	Ptpn22	Up
0.0216567765293592	0.277386827517819	0.13	0.094	1	Microglia	Cep192	Up
0.0217048257746318	0.278829730302608	0.182	0.14	1	Microglia	Znrf2	Up
0.0217229491919566	0.946911741408499	0.033	0.016	1	Microglia	Rgs3	Up
0.0217564499402079	1.69938284895763	0.015	0.005	1	Microglia	Snhg10	Up
0.0218019420286048	-0.46317	0.077	0.106	1	Microglia	Rab3c	Down
0.0218068391601726	-2.03306	0.008	0.02	1	Microglia	Onecut2	Down
0.0218540058489264	-0.716871	0.047	0.071	1	Microglia	Cdc14b	Down
0.0218650053050987	1.35640685873882	0.015	0.005	1	Microglia	Gm32633	Up
0.0218922176761712	1.37122088469427	0.015	0.005	1	Microglia	Slc7a15	Up
0.0219220860637073	0.308948388274357	0.473	0.438	1	Microglia	Ppp1r9a	Up
0.0219361822549644	-0.320162	0.227	0.269	1	Microglia	Lpin2	Down
0.0219740316739003	1.37517855565527	0.015	0.005	1	Microglia	Gm12359	Up
0.0219740316739003	1.3446	0.015	0.005	1	Microglia	Abca6	Up
0.0219875371537868	-2.78973	0.003	0.012	1	Microglia	4930527B05Rik	Down
0.0220156282737777	1.33560638249125	0.017	0.006	1	Microglia	Vtn	Up
0.0220287220012275	1.31248767797454	0.015	0.005	1	Microglia	Sf3a2	Up
0.0221154961430338	-1.54215	0.005	0.015	1	Microglia	Zmynd12	Down
0.0221232472002357	-2.17121	0.003	0.012	1	Microglia	Lig4	Down
0.0221247632485658	-1.74635	0.008	0.02	1	Microglia	Dpysl5	Down
0.0221299823977374	0.500993567052207	0.112	0.081	1	Microglia	Leng8	Up
0.0221562791264975	-0.358473	0.134	0.17	1	Microglia	Ptk2	Down
0.0221906428534364	1.75230055263138	0.026	0.012	1	Microglia	Adam33	Up
0.0222233932129508	-1.46585	0.008	0.02	1	Microglia	Gm20629	Down
0.022248110367087	-1.48982	0.008	0.02	1	Microglia	Gm13703	Down
0.0223281781799631	-1.71486	0.003	0.012	1	Microglia	Skida1	Down
0.0223281781799631	-1.96157	0.003	0.012	1	Microglia	Gm48653	Down
0.0223641207870291	0.958079925511927	0.033	0.016	1	Microglia	Slc16a3	Up
0.0224218007648467	-1.46426	0.008	0.02	1	Microglia	Ddc	Down
0.0224326424665433	-0.33949	0.299	0.333	1	Microglia	Kdm6a	Down
0.0224344992840333	-0.514552	0.044	0.068	1	Microglia	Gdap1	Down
0.0225026324929575	-0.48778	0.161	0.197	1	Microglia	Ppm1e	Down
0.0225176183704662	-0.327585	0.181	0.221	1	Microglia	Camta1	Down
0.0225353914301995	-0.326894	0.197	0.234	1	Microglia	Kdm4c	Down
0.0225465859677458	-1.28428	0.008	0.02	1	Microglia	Rhbdl3	Down
0.0225693486796037	-1.15529	0.003	0.012	1	Microglia	Gm10778	Down
0.0226123140132863	-0.441941	0.035	0.058	1	Microglia	Celf5	Down
0.0226217449687826	-1.40886	0.008	0.02	1	Microglia	Eif2b2	Down
0.0226432509354396	0.797236303856297	0.057	0.035	1	Microglia	Eif5a	Up
0.0227182436801312	0.759887773438291	0.033	0.016	1	Microglia	Tjap1	Up
0.0227590447888195	0.512466229888261	0.106	0.076	1	Microglia	Nfatc1	Up
0.0227638779299825	0.310442969523794	0.321	0.27	1	Microglia	Ppt1	Up
0.0228108622124417	0.267432607914558	0.318	0.27	1	Microglia	Cd86	Up
0.0228709445905412	1.4100232119158	0.026	0.012	1	Microglia	Catip	Up
0.0229109370581637	0.880822211676906	0.033	0.016	1	Microglia	Ube4bos1	Up
0.0229336793143832	1.2683910873771	0.026	0.012	1	Microglia	Hes1	Up
0.0229336793143832	1.30348933317177	0.026	0.012	1	Microglia	Timm21	Up
0.0229716384007786	0.388049049167041	0.133	0.098	1	Microglia	3830406C13Rik	Up
0.022989839549268	-1.12974	0.018	0.035	1	Microglia	Paqr8	Down
0.0229959493824392	0.445181952347832	0.166	0.128	1	Microglia	Sbno2	Up
0.0230074033533923	0.469421646493247	0.107	0.076	1	Microglia	Gfm2	Up
0.0230297051650228	0.337905630306198	0.079	0.052	1	Microglia	Esr1	Up
0.0230468761677687	-0.929856	0.046	0.069	1	Microglia	Lrrc3	Down
0.023072883139283	-1.00221	0.012	0.025	1	Microglia	Gm41077	Down
0.0230911694439921	1.30541396524116	0.026	0.012	1	Microglia	Tspo	Up
0.0231649861806038	1.23769829203548	0.026	0.012	1	Microglia	A930033H14Rik	Up
0.0231654987335229	-0.874058	0.027	0.046	1	Microglia	Gm3002	Down
0.0233544900887866	0.961060999063494	0.043	0.024	1	Microglia	Sap30bp	Up
0.0233703876847006	-0.912014	0.029	0.048	1	Microglia	Socs2	Down
0.0234284634440928	0.497035927643033	0.152	0.116	1	Microglia	Washc2	Up
0.0234430704200315	0.399824029295696	0.111	0.079	1	Microglia	Tfe3	Up
0.0234666681091949	-0.465867	0.025	0.044	1	Microglia	Lrrn3	Down
0.0235841794285967	-0.486643	0.105	0.138	1	Microglia	Snx14	Down
0.023623526205585	-0.243634	0.188	0.227	1	Microglia	Tspan3	Down
0.0236258699932714	0.339609903016218	0.245	0.204	1	Microglia	Hmg20a	Up
0.0236315667202476	0.630927617411883	0.081	0.054	1	Microglia	Ly9	Up
0.023643330977804	0.100248163428629	0.761	0.726	1	Microglia	Dleu2	Up
0.0237071471403892	-1.55759	0.012	0.026	1	Microglia	Matn2	Down
0.0237180917731913	-0.266903	0.27	0.31	1	Microglia	Lncpint	Down
0.0237777881947618	-0.559129	0.06	0.086	1	Microglia	Ccdc85a	Down
0.023874497901562	-0.801032	0.012	0.025	1	Microglia	Lypd1	Down
0.023944063966768	3.19826737397648	0.009	0.001	1	Microglia	Gm33037	Up
0.0239856075008879	3.1477616444641	0.009	0.001	1	Microglia	Avp	Up
0.0239909962966542	0.660886249867812	0.095	0.067	1	Microglia	Eif2b3	Up
0.0240556365405337	-0.869709	0.032	0.052	1	Microglia	Tmem117	Down
0.0240688821238023	2.73434954982629	0.009	0.001	1	Microglia	E2f1	Up
0.0241225279583932	0.4412761174244	0.189	0.151	1	Microglia	Il6st	Up
0.0241524073234454	2.49653355502335	0.009	0.001	1	Microglia	Rarres2	Up
0.0241524073234454	2.48469313749554	0.009	0.001	1	Microglia	Gsta4	Up
0.0241524073234454	2.45734097292466	0.009	0.001	1	Microglia	Gm12324	Up
0.0241698217539333	-0.812728	0.032	0.052	1	Microglia	Adamtsl1	Down
0.0242248111595147	-1.02468	0.018	0.035	1	Microglia	Nr4a1	Down
0.0242361837052245	1.96568105168536	0.009	0.001	1	Microglia	4833417C18Rik	Up
0.0242617848563712	-0.539969	0.1	0.13	1	Microglia	Dtna	Down
0.024290745449555	-0.253581	0.129	0.166	1	Microglia	Atl1	Down
0.0243475865226809	-0.31145	0.201	0.242	1	Microglia	Lrrfip1	Down
0.0244848278535024	0.809934857613099	0.058	0.036	1	Microglia	Cd244a	Up
0.0245327188328771	-1.01014	0.018	0.035	1	Microglia	Gpr45	Down
0.0245646878780694	-1.83536	0.009	0.021	1	Microglia	A430005L14Rik	Down
0.0245903686969221	-0.702768	0.072	0.099	1	Microglia	Tmem132d	Down
0.0246228185439177	-0.79402	0.048	0.071	1	Microglia	Mrps9	Down
0.0246537516630759	0.48981516862775	0.146	0.112	1	Microglia	Epm2a	Up
0.0246774117607855	0.406231266042187	0.177	0.139	1	Microglia	Lgals9	Up
0.0246970192483814	-0.752359	0.028	0.047	1	Microglia	Crtc1	Down
0.0247163247387054	-0.32669	0.053	0.078	1	Microglia	Stxbp4	Down
0.0247234409629915	1.39125365128458	0.024	0.01	1	Microglia	Gm10406	Up
0.0247362182531063	0.893125034601018	0.031	0.015	1	Microglia	Tmem94	Up
0.0247390444883438	-0.393446	0.153	0.186	1	Microglia	Ankib1	Down
0.0247757632081595	-1.10552	0.012	0.026	1	Microglia	Wdr35	Down
0.0248050908349543	1.42341032607822	0.034	0.017	1	Microglia	Cdo1	Up
0.0248936027986856	0.609114122961445	0.057	0.035	1	Microglia	Ccs	Up
0.0248959943592119	-0.68106	0.03	0.049	1	Microglia	Vopp1	Down
0.0249868618360504	0.98433960292989	0.038	0.021	1	Microglia	Rab33b	Up
0.0250393118403914	-1.28369	0.02	0.037	1	Microglia	Htra1	Down
0.0250619621434057	-1.54625	0.009	0.021	1	Microglia	C79798	Down
0.0250847032516031	0.375395514917975	0.132	0.098	1	Microglia	Gabpb2	Up
0.0251042388667436	0.831825677748788	0.031	0.015	1	Microglia	Rwdd4a	Up
0.0251913750206867	-0.197085	0.423	0.465	1	Microglia	Ttc14	Down
0.0251981520882421	4.68959816881337	0.006	0	1	Microglia	Flacc1	Up
0.0251981520882421	4.63247826202072	0.006	0	1	Microglia	Cenps	Up
0.0251981520882421	4.99373758347138	0.006	0	1	Microglia	Stag3	Up
0.0251981520882421	4.62984005282198	0.006	0	1	Microglia	Casc1	Up
0.0251981520882421	5.20871280651217	0.006	0	1	Microglia	Sult2b1	Up
0.0251981520882421	4.9552599096346	0.006	0	1	Microglia	Tomt	Up
0.0251981520882421	5.10130159248269	0.006	0	1	Microglia	1810019D21Rik	Up
0.0251981520882421	4.41933713506827	0.006	0	1	Microglia	Hk1os	Up
0.0251981520882421	5.53308073823459	0.006	0	1	Microglia	Il3ra	Up
0.0251981520882421	5.2534588212158	0.006	0	1	Microglia	Olfm4	Up
0.0251981520882421	4.88512651543298	0.006	0	1	Microglia	Gm56696	Up
0.0251981520882421	5.48549420619787	0.006	0	1	Microglia	Gm32261	Up
0.0251981520882421	4.79927933162255	0.006	0	1	Microglia	Iqgap3	Up
0.0251981520882421	5.43939336323705	0.006	0	1	Microglia	Oasl1	Up
0.0251981520882421	5.52858717702939	0.006	0	1	Microglia	Gm28809	Up
0.0251981520882421	4.94150790786366	0.006	0	1	Microglia	Gm30660	Up
0.0251981520882421	5.19121328451277	0.006	0	1	Microglia	H2-M2	Up
0.0251981520882421	5.46928514954965	0.006	0	1	Microglia	Cxcr3	Up
0.025207129317858	0.297029946873123	0.271	0.224	1	Microglia	Mbp	Up
0.025246995389307	-1.42178	0.013	0.028	1	Microglia	Apip	Down
0.0252540585739866	-0.386381	0.109	0.143	1	Microglia	Gmps	Down
0.0252562991257334	-0.459983	0.089	0.12	1	Microglia	Amph	Down
0.0252793290153484	-0.928923	0.012	0.026	1	Microglia	Tollip	Down
0.025368093202259	-0.677555	0.056	0.081	1	Microglia	Sh3bp5	Down
0.0253818188695886	-0.845798	0.035	0.056	1	Microglia	Sgpp1	Down
0.0253965989268981	-1.24965	0.021	0.038	1	Microglia	Arhgef37	Down
0.0256048490788093	0.281666347051293	0.299	0.255	1	Microglia	Ccnl1	Up
0.0256327933533238	-0.489673	0.081	0.11	1	Microglia	Anapc5	Down
0.0256541852892865	-0.644737	0.028	0.047	1	Microglia	Tcp11l2	Down
0.0256610752568216	0.42803411936098	0.132	0.099	1	Microglia	Ndel1	Up
0.0256619662734951	0.269052817683296	0.234	0.189	1	Microglia	Dnajc13	Up
0.0256695138312881	0.353940724385552	0.19	0.151	1	Microglia	Zc3h12b	Up
0.0256755661814259	-1.3574	0.009	0.021	1	Microglia	Bmper	Down
0.0256834155395759	0.914085373270725	0.038	0.021	1	Microglia	Usp30	Up
0.025701970486946	0.864941989468329	0.038	0.021	1	Microglia	Slc35d2	Up
0.0257256448498471	0.789909569801384	0.049	0.029	1	Microglia	Dcaf13	Up
0.0257581066924949	-0.696665	0.018	0.035	1	Microglia	Dram1	Down
0.0257668215500719	0.469579433366429	0.089	0.061	1	Microglia	Ptcd3	Up
0.0257856112999069	0.949163580861445	0.038	0.021	1	Microglia	Prps2	Up
0.0260936787969648	0.950712683191128	0.041	0.023	1	Microglia	Gm30054	Up
0.0261032517666031	0.273663701011784	0.286	0.239	1	Microglia	Tmem164	Up
0.0262268943003607	-1.97295	0.006	0.016	1	Microglia	4930567K20Rik	Down
0.0262930742973811	0.872085845228579	0.041	0.023	1	Microglia	Capns1	Up
0.0263104589537601	-0.42557	0.199	0.236	1	Microglia	Fcgr3	Down
0.026355747156088	0.438159664640685	0.162	0.127	1	Microglia	Pdxdc1	Up
0.0263759164500831	-0.453409	0.026	0.045	1	Microglia	Kdm6b	Down
0.0265303798111436	0.664355001377835	0.07	0.046	1	Microglia	Casp8ap2	Up
0.0265776822864552	-1.45542	0.014	0.029	1	Microglia	Rad18	Down
0.0265792169028275	-1.42722	0.006	0.016	1	Microglia	Gm57397	Down
0.0265914266904264	-0.411839	0.164	0.2	1	Microglia	A330023F24Rik	Down
0.0266101489936748	0.981746891562587	0.034	0.017	1	Microglia	Ccar2	Up
0.0266373332655093	0.430841157027525	0.299	0.259	1	Microglia	Fnip2	Up
0.0266447478469415	-0.669734	0.038	0.06	1	Microglia	Ift81	Down
0.0266731944120135	0.338171001336805	0.145	0.109	1	Microglia	Ufl1	Up
0.0267234164638796	0.935061140860365	0.034	0.017	1	Microglia	Arvcf	Up
0.0267997247591177	-0.725278	0.045	0.068	1	Microglia	Adrb1	Down
0.0268022760585093	0.526829376315335	0.155	0.121	1	Microglia	Eif2a	Up
0.0268375087553247	-0.571633	0.093	0.122	1	Microglia	Cisd2	Down
0.0268807974669052	0.241319710653936	0.378	0.329	1	Microglia	Myo5a	Up
0.0269832050331934	1.34474044741627	0.022	0.009	1	Microglia	Gm38293	Up
0.0269956672128278	0.904225831604198	0.064	0.041	1	Microglia	Tent5c	Up
0.0270095076950483	1.20677	0.022	0.009	1	Microglia	Nfkbil1	Up
0.0270097248233714	0.60267494769876	0.076	0.051	1	Microglia	Meis1	Up
0.027143801095999	0.738793529534722	0.067	0.044	1	Microglia	Sh3bgrl3	Up
0.0271653998685089	0.561324336934602	0.072	0.047	1	Microglia	Cilk1	Up
0.0271942371347443	1.14719834056022	0.022	0.009	1	Microglia	Tmem154	Up
0.02721820200702	0.503518036056671	0.155	0.122	1	Microglia	Mtmr6	Up
0.0272717060605255	0.231298416519597	0.377	0.33	1	Microglia	Ptbp3	Up
0.0273334622508169	-0.326272	0.216	0.255	1	Microglia	Tusc3	Down
0.0273619689014464	-0.440326	0.059	0.085	1	Microglia	Alpk1	Down
0.027379798468387	-0.377344	0.08	0.108	1	Microglia	Pip5k1a	Down
0.0273833022327006	-0.850507	0.021	0.038	1	Microglia	Dedd	Down
0.0273874166237443	0.320575201206413	0.134	0.1	1	Microglia	Scaf4	Up
0.0274011044162715	-0.670441	0.057	0.082	1	Microglia	Pkia	Down
0.027460519636697	0.78643967165405	0.078	0.053	1	Microglia	Sirt2	Up
0.0274664811660473	-0.331592	0.122	0.157	1	Microglia	Ncoa7	Down
0.0274887533634532	-0.518249	0.072	0.099	1	Microglia	Amy1	Down
0.0274910692334915	0.695171340568737	0.125	0.094	1	Microglia	Ccdc82	Up
0.027494706420596	-3.75628	0.002	0.009	1	Microglia	Doc2b	Down
0.0275230380238464	-0.135214	0.447	0.486	1	Microglia	Snrnp70	Down
0.027526490404725	-0.332456	0.113	0.147	1	Microglia	Kcnip3	Down
0.0275398104777982	0.546656826910165	0.046	0.026	1	Microglia	Slc11a2	Up
0.027551955267821	0.355590720699042	0.221	0.18	1	Microglia	Snx5	Up
0.027561492384167	0.286939656353832	0.103	0.072	1	Microglia	Rack1	Up
0.0275830490700034	0.189822308607487	0.449	0.386	1	Microglia	Cyth4	Up
0.0276509740460441	-0.367028	0.102	0.133	1	Microglia	Myo1b	Down
0.0276857963866475	0.507826341526302	0.15	0.116	1	Microglia	Dclre1c	Up
0.02772613750506	-0.541769	0.035	0.056	1	Microglia	Zbtb37	Down
0.0277560720525769	0.515532239765625	0.088	0.061	1	Microglia	Atp6v1g1	Up
0.0278226254172561	-0.545686	0.051	0.075	1	Microglia	Slc17a7	Down
0.0278238983909731	-2.16089	0.002	0.009	1	Microglia	Slc18a1	Down
0.0278712021303737	-2.1504	0.002	0.009	1	Microglia	Pifo	Down
0.0278861175490898	-0.622825	0.047	0.07	1	Microglia	Ubxn2b	Down
0.0279005764626202	0.77968853076138	0.034	0.017	1	Microglia	Poc5	Up
0.0279185751897564	-1.79492	0.002	0.009	1	Microglia	Dsg2	Down
0.027966017649668	-2.10618	0.002	0.009	1	Microglia	Gm56704	Down
0.027978020397476	-0.325899	0.237	0.272	1	Microglia	Rapgef2	Down
0.0279797274359067	0.450803200582084	0.143	0.109	1	Microglia	Slc30a7	Up
0.0280335999697699	1.02666895345565	0.036	0.02	1	Microglia	Slc26a11	Up
0.0280470634737128	-0.89273	0.022	0.039	1	Microglia	Pigq	Down
0.0280537650477495	-0.106868	0.497	0.536	1	Microglia	Actb	Down
0.0281477935781884	0.426480943298923	0.081	0.055	1	Microglia	Cops4	Up
0.0282353099146975	-0.753562	0.067	0.093	1	Microglia	Spata7	Down
0.0283013765836972	0.22759554202791	0.448	0.398	1	Microglia	Ubash3b	Up
0.0283582055995907	-5.30758	0	0.005	1	Microglia	Gm26594	Down
0.0283582055995907	-4.85836	0	0.005	1	Microglia	Gm12976	Down
0.0283582055995907	-5.14469	0	0.005	1	Microglia	Gm572	Down
0.0283582055995907	-4.94462	0	0.005	1	Microglia	Htr5a	Down
0.0283582055995907	-5.18689	0	0.005	1	Microglia	Gm15777	Down
0.0283582055995907	-4.84721	0	0.005	1	Microglia	4930458D05Rik	Down
0.0283582055995907	-4.50495	0	0.005	1	Microglia	Gm26597	Down
0.0283582055995907	-4.88718	0	0.005	1	Microglia	BB365896	Down
0.0283582055995907	-5.35285	0	0.005	1	Microglia	Gm15704	Down
0.0283582055995907	-5.19613	0	0.005	1	Microglia	Zfp575	Down
0.0283582055995907	-4.89464	0	0.005	1	Microglia	Acan	Down
0.0283582055995907	-5.07415	0	0.005	1	Microglia	Spaca7b	Down
0.0283582055995907	-5.17384	0	0.005	1	Microglia	9230112J17Rik	Down
0.0283582055995907	-5.89528	0	0.005	1	Microglia	Gm47392	Down
0.0283582055995907	-4.9426	0	0.005	1	Microglia	F420014N23Rik	Down
0.0283582055995907	-5.09825	0	0.005	1	Microglia	Pgam2	Down
0.0283582055995907	-5.43865	0	0.005	1	Microglia	Gm57410	Down
0.0283582055995907	-5.68085	0	0.005	1	Microglia	Acap1	Down
0.0283582055995907	-5.51236	0	0.005	1	Microglia	Gh	Down
0.0283582055995907	-4.89002	0	0.005	1	Microglia	Tomm20l	Down
0.0283582055995907	-5.08493	0	0.005	1	Microglia	Gm29361	Down
0.0283582055995907	-5.25556	0	0.005	1	Microglia	Ngb	Down
0.0283582055995907	-5.02983	0	0.005	1	Microglia	Ogn	Down
0.0283582055995907	-5.18796	0	0.005	1	Microglia	S1pr3	Down
0.0283582055995907	-5.02916	0	0.005	1	Microglia	Gm2848	Down
0.0283582055995907	-4.98724	0	0.005	1	Microglia	Gm56739	Down
0.0283582055995907	-4.92037	0	0.005	1	Microglia	Acr	Down
0.0283582055995907	-5.01729	0	0.005	1	Microglia	Gm17133	Down
0.0283582055995907	-5.35814	0	0.005	1	Microglia	Fzd8	Down
0.0283582055995907	-4.54819	0	0.005	1	Microglia	ENSMUSG00000121393	Down
0.0283582055995907	-4.95728	0	0.005	1	Microglia	Foxo4	Down
0.0283582055995907	-5.40753	0	0.005	1	Microglia	Gucy2f	Down
0.0283582055995907	-4.68737	0	0.005	1	Microglia	Gm1720	Down
0.0283688940010485	-0.695665	0.036	0.058	1	Microglia	Wnk2	Down
0.0283915092828119	0.348620287913162	0.095	0.067	1	Microglia	Tfeb	Up
0.0284340603834975	-1.45486	0.015	0.03	1	Microglia	Nck2	Down
0.0284344043884737	-1.15981	0.01	0.022	1	Microglia	Radil	Down
0.0284766172603524	1.23264766227034	0.02	0.008	1	Microglia	Gm15563	Up
0.0285344508899956	-0.540197	0.084	0.113	1	Microglia	Stox2	Down
0.0285921674816234	0.413353794644378	0.103	0.072	1	Microglia	Lats1	Up
0.0286082825272144	-0.594048	0.067	0.093	1	Microglia	Chic1	Down
0.0286357273540674	-0.134428	0.341	0.388	1	Microglia	Gpm6b	Down
0.0286425802825982	0.45401722489436	0.228	0.186	1	Microglia	Ptma	Up
0.0287825411984793	0.48729263656986	0.144	0.11	1	Microglia	Mms19	Up
0.0287962808632976	1.18401399005162	0.032	0.016	1	Microglia	Dnhd1	Up
0.0288184653799609	2.68183426936441	0.011	0.002	1	Microglia	Iglon5	Up
0.0288612577626324	2.42720983166769	0.011	0.002	1	Microglia	Gm26826	Up
0.0289106024235068	-0.376725	0.171	0.205	1	Microglia	Gabbr1	Down
0.0289494708236773	0.350607672257762	0.195	0.154	1	Microglia	Zfp934	Up
0.0290248619241395	1.03876479567845	0.027	0.013	1	Microglia	Slc25a30	Up
0.0290287331062266	-0.580855	0.036	0.058	1	Microglia	Grik5	Down
0.0290329747875058	2.28643286851905	0.011	0.002	1	Microglia	Carhsp1	Up
0.0290552500251423	0.757753445153168	0.072	0.048	1	Microglia	Dnaja3	Up
0.0290892522250997	-0.464986	0.112	0.143	1	Microglia	Txndc11	Down
0.029158495665256	-0.448151	0.112	0.143	1	Microglia	Nfib	Down
0.0291623389739164	2.11360476606252	0.011	0.002	1	Microglia	Irf2bp1	Up
0.0291883993950518	0.903972166317485	0.059	0.038	1	Microglia	Cuedc2	Up
0.0292229000173954	-0.180584	0.691	0.705	1	Microglia	Maml3	Down
0.0292344657091787	-0.12861	0.504	0.585	1	Microglia	Ccnd3	Down
0.0292398992406466	-0.96609	0.01	0.022	1	Microglia	Gm49662	Down
0.0293524020550481	-1.98009	0.004	0.013	1	Microglia	Slc16a4	Down
0.029394721359009	-0.741138	0.058	0.082	1	Microglia	9530068E07Rik	Down
0.0294740202601167	-1.95384	0.004	0.013	1	Microglia	Cd276	Down
0.0294872123516128	0.321331619006942	0.226	0.184	1	Microglia	Prkcd	Up
0.0295209716562987	-0.25193	0.291	0.334	1	Microglia	Strbp	Down
0.0295553396573925	-1.6189	0.004	0.013	1	Microglia	Ltbp3	Down
0.0295960716692752	-1.57549	0.004	0.013	1	Microglia	Gm8369	Down
0.0296368519500792	-1.53376	0.004	0.013	1	Microglia	C230013L11Rik	Down
0.0296693229127945	0.583024321502447	0.061	0.039	1	Microglia	Mterf3	Up
0.0296776805449043	-1.52044	0.004	0.013	1	Microglia	Potegl	Down
0.0296776805449043	-1.56358	0.004	0.013	1	Microglia	Gm16299	Down
0.029714738490695	0.30098890532258	0.23	0.188	1	Microglia	Dock1	Up
0.0297377305116473	0.531963963246058	0.102	0.072	1	Microglia	Uqcrb	Up
0.029738692458636	0.182594296923297	0.197	0.154	1	Microglia	Or5v1b	Up
0.0298013198827611	-1.05103	0.027	0.045	1	Microglia	Fsd1l	Down
0.0298339885083909	0.681457932485076	0.058	0.037	1	Microglia	Cnot9	Up
0.0298625600992039	-0.47701	0.089	0.119	1	Microglia	Ric3	Down
0.0298840959509259	0.599564211995569	0.102	0.074	1	Microglia	Atp13a2	Up
0.0299062435321938	0.298709804823321	0.196	0.157	1	Microglia	Cwc27	Up
0.0299796652254928	0.448116134639653	0.085	0.059	1	Microglia	Slc46a3	Up
0.030010077616957	0.572982991166295	0.093	0.066	1	Microglia	Mrps5	Up
0.0300532192749897	1.01267224585657	0.027	0.013	1	Microglia	Gm31243	Up
0.0300790019687551	0.952429659464426	0.027	0.013	1	Microglia	ENSMUSG00000121500	Up
0.03015126264573	-1.25069	0.016	0.031	1	Microglia	Adra1a	Down
0.0301658068680464	-0.477379	0.035	0.055	1	Microglia	Pcgf6	Down
0.0301806150901698	-0.782194	0.024	0.041	1	Microglia	Dmtn	Down
0.0301945332797366	-0.297315	0.148	0.183	1	Microglia	Rassf2	Down
0.0302122166146358	1.42727366303368	0.018	0.007	1	Microglia	Gm42982	Up
0.0302195513222934	0.388337189345135	0.164	0.128	1	Microglia	Nek6	Up
0.0302463663235523	-0.57715	0.058	0.082	1	Microglia	1700025G04Rik	Down
0.0302599969567155	-0.991504	0.015	0.03	1	Microglia	9130024F11Rik	Down
0.0303090041102335	1.28825706986392	0.018	0.007	1	Microglia	Igf1os	Up
0.0304137615809159	-0.782537	0.023	0.04	1	Microglia	Cnnm1	Down
0.0304611454590662	0.973338138857202	0.048	0.029	1	Microglia	Cst7	Up	Cst7
0.0305247309593509	-0.207552	0.209	0.247	1	Microglia	Rabac1	Down
0.0305310791133631	0.33230584514513	0.232	0.188	1	Microglia	Ubl3	Up
0.030543270573765	-1.11431	0.016	0.031	1	Microglia	Zfp112	Down
0.0306057447624344	-1.78731	0.007	0.017	1	Microglia	Trim13	Down
0.030675217083768	-1.80763	0.007	0.017	1	Microglia	Npsr1	Down
0.030780517280381	1.36808559468981	0.025	0.012	1	Microglia	Gm10134	Up
0.0308533407197341	-0.235555	0.146	0.184	1	Microglia	Dock9	Down
0.0308612928991423	-1.23467	0.017	0.032	1	Microglia	4632404H12Rik	Down
0.0308649926226218	-1.08732	0.016	0.031	1	Microglia	Iqsec3	Down
0.0308723051425533	-0.448411	0.078	0.106	1	Microglia	Runx1t1	Down
0.030910176371616	0.277611403047677	0.272	0.226	1	Microglia	Brd4	Up
0.0309147456487584	-0.956173	0.016	0.031	1	Microglia	Ing5	Down
0.0310511982538041	0.163595325343758	0.565	0.517	1	Microglia	Ankrd44	Up
0.0310611213397046	-0.619361	0.067	0.093	1	Microglia	Nell1	Down
0.0311278084430466	1.99317997541832	0.012	0.003	1	Microglia	Xlr4b	Up
0.0311300824070078	1.6730057252815	0.016	0.006	1	Microglia	Insc	Up
0.0311504827087579	0.400793527003062	0.141	0.107	1	Microglia	Rab11a	Up
0.0312791099610164	-1.43558	0.018	0.033	1	Microglia	Rtn4r	Down
0.0312799466071285	-0.978549	0.032	0.051	1	Microglia	Tle5	Down
0.0312916198364113	0.904334077544731	0.018	0.007	1	Microglia	Gm50232	Up
0.0313065655634443	-1.31575	0.007	0.017	1	Microglia	Zfp9	Down
0.0313419650196613	-1.27697	0.007	0.017	1	Microglia	Gm26981	Down
0.0313424239871341	0.355575041230765	0.124	0.092	1	Microglia	Car2	Up
0.0313773988117264	1.57471675375546	0.016	0.006	1	Microglia	A430093F15Rik	Up
0.0314430242759536	1.87542695286564	0.014	0.005	1	Microglia	Gm17354	Up
0.0315194778608473	1.46801450198107	0.016	0.006	1	Microglia	Gm53065	Up
0.0315325014475263	-0.723537	0.015	0.03	1	Microglia	Gm44899	Down
0.0315369557924017	0.292806749766545	0.284	0.238	1	Microglia	Pds5a	Up
0.0316073378158779	-0.227989	0.215	0.25	1	Microglia	Ptn	Down
0.0316232639188178	-1.25557	0.017	0.032	1	Microglia	Mpped1	Down
0.0316344499940794	2.04196845712075	0.014	0.005	1	Microglia	Fabp7	Up
0.0316605391756046	-1.29354	0.017	0.032	1	Microglia	Trpc6	Down
0.0316688823038492	-0.819206	0.027	0.045	1	Microglia	Spon1	Down
0.0316777108085114	0.71913856452471	0.059	0.038	1	Microglia	Tmod1	Up
0.0317711395057923	1.14095936494665	0.03	0.015	1	Microglia	Mfap3l	Up
0.031850757177495	0.594123397381336	0.065	0.043	1	Microglia	Txn1	Up
0.0318607915305914	-0.695836	0.05	0.072	1	Microglia	Arf5	Down
0.0318732166394616	1.13950800801783	0.03	0.015	1	Microglia	Acyp1	Up
0.0319041245372387	1.68272818838466	0.014	0.005	1	Microglia	Sema6b	Up
0.0319287979276171	-0.717318	0.027	0.045	1	Microglia	Rras2	Down
0.031942809897832	1.42131153512198	0.014	0.005	1	Microglia	Tm4sf1	Up
0.0319435666319927	0.625226887965494	0.081	0.056	1	Microglia	Pex2	Up
0.0319656051311466	-0.819269	0.05	0.072	1	Microglia	Pard3	Down
0.0319668746688014	-3.30615	0.001	0.007	1	Microglia	Ism1	Down
0.0319668746688014	-3.29466	0.001	0.007	1	Microglia	Rad54l	Down
0.0319668746688014	-3.39113	0.001	0.007	1	Microglia	Fosl2	Down
0.0319668746688014	-3.51863	0.001	0.007	1	Microglia	Rad51ap1	Down
0.0319668746688014	-3.31432	0.001	0.007	1	Microglia	1700112J16Rik	Down
0.0319668746688014	-3.40296	0.001	0.007	1	Microglia	Swsap1	Down
0.0319668746688014	-4.27647	0.001	0.007	1	Microglia	Gfpt2	Down
0.0319681027446588	-0.689137	0.052	0.075	1	Microglia	Endod1	Down
0.0319765002089775	1.08355201491271	0.025	0.012	1	Microglia	Nlgn2	Up
0.0320305373326723	-3.12908	0.001	0.007	1	Microglia	Tfap2d	Down
0.0320305373326723	-3.21254	0.001	0.007	1	Microglia	Gm31305	Down
0.0320305373326723	-3.80314	0.001	0.007	1	Microglia	Gm32786	Down
0.0320943018918766	-2.85428	0.001	0.007	1	Microglia	Vgll3	Down
0.0320943086382652	-2.9363	0.001	0.007	1	Microglia	B230312C02Rik	Down
0.0320943086382652	-2.87285	0.001	0.007	1	Microglia	Nell1os	Down
0.0320943086382652	-3.0576	0.001	0.007	1	Microglia	4930415C11Rik	Down
0.0321245984405511	0.281379759010903	0.111	0.081	1	Microglia	Glb1	Up
0.0321581887305792	-2.80187	0.001	0.007	1	Microglia	Gm35835	Down
0.0321581887305792	-2.74722	0.001	0.007	1	Microglia	Hpse2	Down
0.0321757674992508	1.25561529335395	0.014	0.005	1	Microglia	Zcchc3	Up
0.0321811356093424	1.14743992010543	0.03	0.015	1	Microglia	Bud23	Up
0.0322019107526961	1.20173104997397	0.016	0.006	1	Microglia	Clcf1	Up
0.0322327037756834	1.00422338931842	0.03	0.015	1	Microglia	Rgs19	Up
0.0322507556251677	-0.903243	0.043	0.064	1	Microglia	Pip5k1b	Down
0.0322524087799382	0.402215448736228	0.09	0.063	1	Microglia	Ofd1	Up
0.0322862758559139	-2.49341	0.001	0.007	1	Microglia	Gm43192	Down
0.0322862758559139	-2.36596	0.001	0.007	1	Microglia	ENSMUSG00000120124	Down
0.032292030713692	0.537760981179438	0.039	0.022	1	Microglia	Tada1	Up
0.0324105082239959	-0.428295	0.113	0.144	1	Microglia	Dars	Down
0.0324565086591981	0.964408570121313	0.016	0.006	1	Microglia	Crtap	Up
0.0324602012917824	0.949245438575405	0.025	0.012	1	Microglia	Ly6c1	Up
0.0324724605159881	0.538468052712931	0.082	0.058	1	Microglia	Renbp	Up
0.0325056585007609	-0.455562	0.053	0.077	1	Microglia	Rogdi	Down
0.0325779633557022	-0.498543	0.047	0.07	1	Microglia	Cd46	Down
0.0325844537819119	0.435032895639862	0.082	0.056	1	Microglia	Cct4	Up
0.03270331249518	-0.47302	0.123	0.154	1	Microglia	Filip1l	Down
0.032712826776024	0.699432449026503	0.016	0.006	1	Microglia	Oxnad1	Up
0.0327195398744848	-0.481875	0.027	0.045	1	Microglia	Rph3a	Down
0.0327340489933574	0.304842234313186	0.147	0.112	1	Microglia	Xpo1	Up
0.0327817513101645	0.383736426140078	0.071	0.047	1	Microglia	Nfkbiz	Up
0.0328053978753498	0.829825501885319	0.025	0.012	1	Microglia	Zfp273	Up
0.0328414390737308	-0.434334	0.068	0.094	1	Microglia	Gm4951	Down
0.0328492304926328	-0.315116	0.097	0.127	1	Microglia	Serpini1	Down
0.0330150699068003	-0.710592	0.011	0.023	1	Microglia	Cxcl17	Down
0.0331574117610059	0.382552726662807	0.099	0.07	1	Microglia	Edem3	Up
0.0331849976934529	0.301928998923951	0.29	0.243	1	Microglia	Vis1	Up
0.0332588192612182	-1.22379	0.018	0.033	1	Microglia	1700087I21Rik	Down
0.033278891165595	-0.699665	0.032	0.051	1	Microglia	Cars	Down
0.0333173860632042	-0.780947	0.04	0.061	1	Microglia	Sh3d19	Down
0.0333719308267607	-0.597267	0.016	0.031	1	Microglia	Lonrf1	Down
0.0333864296739097	-0.228475	0.317	0.354	1	Microglia	Cdk19	Down
0.0333945348571906	-0.526705	0.066	0.092	1	Microglia	B830012L14Rik	Down
0.0334055769900285	-0.902743	0.036	0.056	1	Microglia	Ptprr	Down
0.0334197036389337	0.395072183594594	0.039	0.022	1	Microglia	Rsad1	Up
0.033491725915201	0.689691838978967	0.03	0.015	1	Microglia	Sde2	Up
0.0336562441399835	-1.13404	0.012	0.024	1	Microglia	Zfp286	Down
0.0337600097323898	0.925908583386152	0.037	0.021	1	Microglia	AU022793	Up
0.0338416379776982	1.35762082308953	0.023	0.01	1	Microglia	Trim30b	Up
0.0338505893907119	-0.806654	0.039	0.06	1	Microglia	Rnf166	Down
0.0338931143419197	1.18375967454809	0.033	0.017	1	Microglia	Ddit3	Up
0.0339022647280352	0.755799856865048	0.037	0.021	1	Microglia	Mrps26	Up
0.0341284680502973	0.301597125117615	0.125	0.093	1	Microglia	Mospd2	Up
0.0341370844212074	0.64656615618125	0.076	0.052	1	Microglia	Vasp	Up
0.0342216590484726	0.132085501493094	0.679	0.628	1	Microglia	Lpcat2	Up
0.0342476027830429	-2.04087	0.008	0.018	1	Microglia	Cacng8	Down
0.0342587758331064	-0.794798	0.034	0.053	1	Microglia	Cenpv	Down
0.0342660818648845	-0.467144	0.066	0.092	1	Microglia	Ostc	Down
0.0342682884223867	0.859309794464378	0.054	0.033	1	Microglia	Ighm	Up
0.0343388788222572	0.572606879962506	0.093	0.067	1	Microglia	Gm7072	Up
0.0343840234302325	-0.3704	0.105	0.136	1	Microglia	Pde8b	Down
0.0344927865377265	0.260512448452343	0.426	0.382	1	Microglia	Tnrc6b	Up
0.0345171927086816	0.277941241759396	0.283	0.239	1	Microglia	Rab14	Up
0.0345502904061377	-0.567274	0.048	0.07	1	Microglia	6720427I07Rik	Down
0.0345508110085206	0.46164062038113	0.159	0.125	1	Microglia	Camkk2	Up
0.034607742912814	1.17221842581215	0.023	0.01	1	Microglia	Slc25a43	Up
0.0346180417841448	0.570881265458195	0.092	0.066	1	Microglia	Lima1	Up
0.0346892470595358	-1.58678	0.008	0.018	1	Microglia	Bcl2a1d	Down
0.034710149124814	0.425522849126787	0.132	0.1	1	Microglia	Tmem219	Up
0.0347262693392338	-1.61403	0.008	0.018	1	Microglia	C230057M02Rik	Down
0.0348134684803104	1.17042548841681	0.023	0.01	1	Microglia	Gbgt1	Up
0.0348293349227784	1.0875194168725	0.023	0.01	1	Microglia	Nlrc3	Up
0.0348326867921505	-0.739983	0.033	0.052	1	Microglia	Septin6	Down
0.0348375387158349	-1.62221	0.008	0.018	1	Microglia	Boc	Down
0.0349511908584573	0.258265643642534	0.285	0.235	1	Microglia	Hnrnph1	Up
0.0350008161317588	1.03268970911166	0.043	0.025	1	Microglia	Hs1bp3	Up
0.0350114198275876	0.380555679372429	0.104	0.075	1	Microglia	Madd	Up
0.035060548748609	-0.786989	0.035	0.054	1	Microglia	Gucy1b1	Down
0.0351641520647871	0.555385024178251	0.076	0.052	1	Microglia	Glrx3	Up
0.0351681131599451	-0.704165	0.035	0.055	1	Microglia	Eaf2	Down
0.035188334925282	0.575909904887202	0.054	0.033	1	Microglia	Anxa4	Up
0.0352146864429946	0.77742663608369	0.06	0.039	1	Microglia	Spata1	Up
0.0352518815858323	-1.21107	0.02	0.036	1	Microglia	Larp1b	Down
0.0353232307395948	-1.25413	0.008	0.018	1	Microglia	Dolpp1	Down
0.0353608298546023	-1.56672	0.008	0.018	1	Microglia	4930512B01Rik	Down
0.0354840674922191	-0.591516	0.069	0.094	1	Microglia	Slc12a5	Down
0.0354859794592461	-0.48312	0.073	0.099	1	Microglia	Mrps10	Down
0.0355035377849128	0.439739326735431	0.125	0.093	1	Microglia	Lrp5	Up
0.0355040154959095	0.204691312250909	0.41	0.357	1	Microglia	Rnf180	Up
0.035614469166272	1.06125154243326	0.023	0.01	1	Microglia	D8Ertd738e	Up
0.0356940859963924	-0.658037	0.018	0.033	1	Microglia	Nsun7	Down
0.0358258722822012	0.457959162108549	0.079	0.054	1	Microglia	Rab22a	Up
0.036023488187667	-0.762086	0.019	0.035	1	Microglia	Sptbn2	Down
0.0360260064553018	0.517206649225661	0.082	0.058	1	Microglia	Abcd1	Up
0.0360276438403756	-0.41172	0.128	0.159	1	Microglia	Thrb	Down
0.0360842616305906	-1.83532	0.005	0.014	1	Microglia	Igfbp2	Down
0.036193833783786	0.538399721562521	0.04	0.023	1	Microglia	Fbxo32	Up
0.0362261772574585	0.44860717405987	0.085	0.06	1	Microglia	Hspe1	Up
0.0362434280447721	-1.85528	0.005	0.014	1	Microglia	Gm14330	Down
0.0363129811284395	-1.09784	0.012	0.025	1	Microglia	Shank1	Down
0.0363324119386201	0.249008561490755	0.343	0.299	1	Microglia	Ttc28	Up
0.0364260614364321	-1.59296	0.005	0.014	1	Microglia	Lrtm1	Down
0.0365547666450468	0.820680378430285	0.068	0.046	1	Microglia	Ecscr	Up
0.0365670270018538	-0.478062	0.07	0.096	1	Microglia	Nmt2	Down
0.0365869815238507	0.523073712013355	0.054	0.033	1	Microglia	Rpa1	Up
0.0366651416798429	-0.447996	0.041	0.062	1	Microglia	Dynlt2a2	Down
0.0366690580206161	0.66914401963557	0.033	0.017	1	Microglia	Cobll1	Up
0.0366692894506885	0.733660713571976	0.064	0.043	1	Microglia	Blvra	Up
0.0366781097158495	0.271222288262667	0.337	0.288	1	Microglia	Rap1a	Up
0.0367304305553017	-1.10483	0.012	0.025	1	Microglia	B230217O12Rik	Down
0.0367950149947208	-1.0144	0.012	0.025	1	Microglia	Nfkb2	Down
0.0368273434708612	-0.94697	0.012	0.025	1	Microglia	Wdr19	Down
0.0368473062701628	0.270504610846509	0.429	0.379	1	Microglia	Arhgap45	Up
0.0369682096313449	0.523054978204487	0.125	0.094	1	Microglia	Mprip	Up
0.0369786740110334	-0.996294	0.005	0.014	1	Microglia	Ptk7	Down
0.0370254497442492	0.579915257050503	0.067	0.045	1	Microglia	BC004004	Up
0.0370534619900446	-0.532	0.046	0.068	1	Microglia	Arhgap44	Down
0.0370655346639965	0.348945524726132	0.392	0.353	1	Microglia	Itgam	Up
0.0370733791915519	0.436487296270258	0.091	0.064	1	Microglia	Gtpbp1	Up
0.0370747821251122	0.297494763859613	0.251	0.211	1	Microglia	Galnt7	Up
0.0372239579007542	0.279334149622072	0.253	0.209	1	Microglia	Gm26510	Up
0.0372461856485278	-0.620514	0.036	0.056	1	Microglia	Lrrn2	Down
0.0372559669496991	0.31365345016272	0.237	0.194	1	Microglia	Slc25a4	Up
0.0373043163487522	-1.05979	0.005	0.014	1	Microglia	Fam161b	Down
0.037379892431869	0.238204550878274	0.271	0.227	1	Microglia	Srrm1	Up
0.037388723208847	0.440334206755083	0.069	0.046	1	Microglia	Alkbh3	Up
0.0374006374228136	-0.382763	0.083	0.112	1	Microglia	Cap2	Down
0.0374415556718976	0.557569039194382	0.04	0.023	1	Microglia	Plekho2	Up
0.0374447516449378	0.431048451587087	0.156	0.122	1	Microglia	Slc29a3	Up
0.0375055261694891	-0.601466	0.045	0.067	1	Microglia	Ints2	Down
0.0375276580191001	-0.645474	0.042	0.063	1	Microglia	Rimbp2	Down
0.0375802406856397	1.08602158182622	0.031	0.016	1	Microglia	Polr1h	Up
0.0376588527069799	0.21793290802553	0.537	0.498	1	Microglia	Magi1	Up
0.0376682169484698	-0.398932	0.065	0.091	1	Microglia	Ip6k2	Down
0.0376852770013417	1.09825657489084	0.021	0.009	1	Microglia	Cnn3	Up
0.0376875324194403	0.55709971244886	0.067	0.045	1	Microglia	Ccdc6	Up
0.0376975206286942	-0.239478	0.275	0.313	1	Microglia	Zmynd8	Down
0.0377525059275535	-0.401082	0.076	0.102	1	Microglia	4833439L19Rik	Down
0.0379218589799713	3.15650378243078	0.008	0.001	1	Microglia	Ankrd9	Up
0.0379218648460509	3.98952274752377	0.008	0.001	1	Microglia	Kcnh6	Up
0.037929701657563	-1.75145	0.014	0.028	1	Microglia	Ankrd42	Down
0.0379770930391441	-0.633641	0.042	0.063	1	Microglia	Sun2	Down
0.0379868536357848	4.27130649796944	0.008	0.001	1	Microglia	Shf	Up
0.0379868536357848	4.36131035764496	0.008	0.001	1	Microglia	Gm2087	Up
0.0379868536357848	3.36590278211807	0.008	0.001	1	Microglia	Llgl2	Up
0.0380393963910548	-0.282557	0.128	0.16	1	Microglia	Arl10	Down
0.0380519371229263	2.97180506991728	0.008	0.001	1	Microglia	ENSMUSG00000121481	Up
0.0381083245868216	-0.514896	0.046	0.068	1	Microglia	Arl5a	Down
0.0381501949151168	0.928726780836684	0.021	0.009	1	Microglia	4930432B10Rik	Up
0.0383132201643195	2.69643310407442	0.008	0.001	1	Microglia	Odad1	Up
0.0383787787280941	1.92241510686364	0.008	0.001	1	Microglia	Rgs5	Up
0.0383787787280941	1.7090422966809	0.008	0.001	1	Microglia	Slc5a6	Up
0.0384444326255393	2.12515345456687	0.008	0.001	1	Microglia	Smim1	Up
0.0384444326255393	1.84325174570618	0.008	0.001	1	Microglia	Adgrg3	Up
0.0384444326255393	2.00257411733729	0.008	0.001	1	Microglia	Gm29554	Up
0.0384929826468939	0.470603498388231	0.092	0.066	1	Microglia	Gfpt1	Up
0.0385645042811877	-0.526722	0.038	0.059	1	Microglia	Selenoo	Down
0.0386211363322974	0.645875240686575	0.035	0.02	1	Microglia	Arfrp1	Up
0.0387904290547614	0.382033635942842	0.084	0.059	1	Microglia	Trappc10	Up
0.0387913829554727	-0.439334	0.041	0.062	1	Microglia	Zfyve19	Down
0.0389340046850237	0.277791281146432	0.234	0.191	1	Microglia	Prkch	Up
[truncated: 16,992 more rows]
