# Supplementary material for: The C9orf72/SMCR8 complex maintains microglial homeostasis via RAB8A-ESCRT-mediated lysosomal repair
Source: EMBO J. 2026 May 29;45(13):4531–68. doi: 10.1038/s44318-026-00817-w (PMC13324726; doi:10.1038/s44318-026-00817-w)
Supplement: Supplementary file 3 — Source data Fig. 2 [file 44318_2026_817_MOESM3_ESM.zip › 2F/2F.xlsx]

## Sheet: upGO
ID	Description	GeneRatio	BgRatio	pvalue	p.adjust	qvalue	geneID	Count	Category
GO:0002218	activation of innate immune response	31/649	281/28891	3.60168e-13	3.62401e-10	2.83593e-10	Rftn1/Nlrp1b/Cyba/Cd300ld3/Nlrp3/Plcg2/Irgm2/Nlrp1a/Appl2/Clec7a/Ipo5/Lsm14a/Mapkapk2/Mapkapk3/Irgm1/Cd36/Naglu/Slc15a3/Tlr5/Casp1/Ptpn22/Oasl1/Nfkbil1/Sirt2/Zcchc3/Trim30b/Nlrc3/Ifi208/Clec4n/Irak3/Irf4	31	BP
GO:0072593	reactive oxygen species metabolic process	25/649	257/28891	1.01457e-09	5.09204e-07	3.98473e-07	Il18/Cyba/Hif1a/Abcb7/Vdac1/Pdgfb/Lipa/Plcg2/Xdh/Clec7a/Atg5/Ncf4/Cd36/Naglu/Prdx1/Gpx1/Eif5a/Tspo/Ccs/Sirt2/Txn1/Abcd1/Aldh2/Sirt5/Ptger4	25	BP
GO:0050670	regulation of lymphocyte proliferation	25/649	286/28891	9.07104e-09	3.41449e-06	2.67198e-06	Gpnmb/Il18/Ighd/Lgals3/H2-Q6/Ptpn6/Twsg1/Nfatc2/Vcam1/Lst1/Irgm1/Gal/Card11/Igf1/Itgal/Ptpn22/Hes1/Cd244a/H2-M2/Dnaja3/Clcf1/Ighm/Sos2/Slamf1/Ccdc88b	25	BP
GO:0140632	canonical inflammasome complex assembly	10/649	45/28891	4.797e-08	1.2064e-05	9.44058e-06	Nlrp1b/Nlrp3/Plcg2/Irgm2/Nlrp1a/Irgm1/Cd36/Ptpn22/Sirt2/Nlrc3	10	BP
GO:0010506	regulation of autophagy	21/649	300/28891	5.09204e-06	0.000442322	0.000346135	C9orf72/Vps13c/Hif1a/Vdac1/Irgm2/Clec16a/Nampt/Deptor/Atg5/Keap1/Irgm1/Gfap/Atg101/Casp1/Ptpn22/Tspo/Usp30/Sirt2/Atp13a2/Trim30b/Ddit3	21	BP
GO:0002367	cytokine production involved in immune response	15/649	178/28891	1.30159e-05	0.000918638	0.000718871	Il18/H2-Q6/Nlrp3/Plcg2/Clec7a/Mr1/Mapkapk2/Atg5/Cd36/Casp1/H2-M2/Cuedc2/Il18r1/Slamf1/Irak3	15	BP
GO:0010821	regulation of mitochondrion organization	13/649	148/28891	3.14211e-05	0.00199612	0.00156205	Vps13c/Hif1a/Vdac1/Irgm2/Clec16a/2610042L04Rik/Irgm1/Igf1/Gpx1/Tspo/Avp/Usp30/Atp13a2	13	BP
GO:0032496	response to lipopolysaccharide	21/649	401/28891	0.000332322	0.00944087	0.00738787	Cd180/Cd68/Nlrp3/Plcg2/Irgm2/Sash1/Mapkapk2/Mapkapk3/Irgm1/Cd36/Naglu/Casp1/Ptpn22/Nfkbil1/Trim30b/Nlrc3/Irak3/Git1/Vim/Adh5/Ptger4	21	BP
GO:0060100	positive regulation of phagocytosis, engulfment	4/649	17/28891	0.000475629	0.0116762	0.00913708	Plcg2/Appl2/C3/Cd36	4	BP
GO:0030258	lipid modification	13/649	208/28891	0.000909406	0.0177168	0.0138641	Agk/Pip4p2/Appl2/Plpp1/Dbi/Crot/Acsbg2/Mtmr6/Pex2/Gbgt1/Abcd1/Slc27a2/Adh5	13	BP
GO:0071404	cellular response to low-density lipoprotein particle stimulus	5/649	35/28891	0.00104667	0.0196992	0.0154154	Cd9/Cd68/Mylip/Hmgcs1/Cd36	5	BP
GO:0070673	response to interleukin-18	3/649	13/28891	0.0027275	0.0363426	0.0284395	Il18/Pdgfb/Il18r1	3	BP
GO:0150076	neuroinflammatory response	7/649	85/28891	0.00303933	0.0388914	0.0304341	Plcg2/Nampt/Cd200r4/Igf1/Naglu/Casp1/Cst7	7	BP
