# Supplementary material for: The C9orf72/SMCR8 complex maintains microglial homeostasis via RAB8A-ESCRT-mediated lysosomal repair
Source: EMBO J. 2026 May 29;45(13):4531–68. doi: 10.1038/s44318-026-00817-w (PMC13324726; doi:10.1038/s44318-026-00817-w)
Supplement: Supplementary file 3 — Source data Fig. 2 [file 44318_2026_817_MOESM3_ESM.zip › 2G/2G Axl.xlsx]

## Sheet: Sheet1
		Relative mRNA Expression
	WT	0.967666	1.03341	1.01923	1.03679	0.946315
	dKO	1.74203	2.50747	1.26757	1.27913	1.37701
		Relative mRNA Expression of Axl, WT vs dKO
	P value	0.0273
	P value summary	*
	Significantly different (P < 0.05)?	Yes
