# Supplementary material for: The C9orf72/SMCR8 complex maintains microglial homeostasis via RAB8A-ESCRT-mediated lysosomal repair
Source: EMBO J. 2026 May 29;45(13):4531–68. doi: 10.1038/s44318-026-00817-w (PMC13324726; doi:10.1038/s44318-026-00817-w)
Supplement: Supplementary file 3 — Source data Fig. 2 [file 44318_2026_817_MOESM3_ESM.zip › 2G/2G Casp1.xlsx]

## Sheet: Sheet1
		Relative mRNA Expression
	WT	1.45778	0.685973	1.02222	0.978264
	dKO	4.61773	4.36604	2.17257	2.18334
		Relative mRNA Expression of Casp1, WT vs dKO
	P value	0.0156
	P value summary	*
	Significantly different (P < 0.05)?	Yes
