# Supplementary material for: The C9orf72/SMCR8 complex maintains microglial homeostasis via RAB8A-ESCRT-mediated lysosomal repair
Source: EMBO J. 2026 May 29;45(13):4531–68. doi: 10.1038/s44318-026-00817-w (PMC13324726; doi:10.1038/s44318-026-00817-w)
Supplement: Supplementary file 3 — Source data Fig. 2 [file 44318_2026_817_MOESM3_ESM.zip › 2G/2G Cxcl10.xlsx]

## Sheet: Sheet1
		Relative mRNA Expression
	WT	1.20137	0.832386	0.965579
	dKO	5.0158	5.66729	4.76083
		Relative mRNA Expression of Cxcl10, WT vs dKO
	P value	0.0001
	P value summary	***
	Significantly different (P < 0.05)?	Yes
