# Supplementary material for: The C9orf72/SMCR8 complex maintains microglial homeostasis via RAB8A-ESCRT-mediated lysosomal repair
Source: EMBO J. 2026 May 29;45(13):4531–68. doi: 10.1038/s44318-026-00817-w (PMC13324726; doi:10.1038/s44318-026-00817-w)
Supplement: Supplementary file 3 — Source data Fig. 2 [file 44318_2026_817_MOESM3_ESM.zip › 2G/2G Gpnmb.xlsx]

## Sheet: Sheet1
		Relative mRNA Expression
	WT	0.985815	1.01439	0.963475	1.03983	0.998153
	dKO	2.4709	2.89323	1.25544	1.52323	1.59511
		Relative mRNA Expression of Gpnmb, WT vs dKO
	P value	0.0163
	P value summary	*
	Significantly different (P < 0.05)?	Yes
