# Supplementary material for: The C9orf72/SMCR8 complex maintains microglial homeostasis via RAB8A-ESCRT-mediated lysosomal repair
Source: EMBO J. 2026 May 29;45(13):4531–68. doi: 10.1038/s44318-026-00817-w (PMC13324726; doi:10.1038/s44318-026-00817-w)
Supplement: Supplementary file 3 — Source data Fig. 2 [file 44318_2026_817_MOESM3_ESM.zip › 2G/2G Trem2.xlsx]

## Sheet: Sheet1
		Relative mRNA Expression
	WT	0.79983	1.25027	1.01105
	dKO	2.02475	2.10419	3.36033
		Relative mRNA Expression of Trem2, WT vs dKO
	P value	0.0309
	P value summary	*
	Significantly different (P < 0.05)?	Yes
