# Supplementary material for: The C9orf72/SMCR8 complex maintains microglial homeostasis via RAB8A-ESCRT-mediated lysosomal repair
Source: EMBO J. 2026 May 29;45(13):4531–68. doi: 10.1038/s44318-026-00817-w (PMC13324726; doi:10.1038/s44318-026-00817-w)
Supplement: Supplementary file 4 — Source data Fig. 3 [file 44318_2026_817_MOESM4_ESM.zip]

Archive with 46 entries (35 files):
- 3A/
- 3A/3A.pdf
- 3B/
- 3B/3B.xlsx
- 3C/
- 3C/3C.xlsx
- 3D/
- 3D/3D-1-WT_CD68.tif
- 3D/3D-1-WT_GAL3.tif
- 3D/3D-1-WT_Merge.tif
- 3D/3D-2-dKO_CD68.tif
- 3D/3D-2-dKO_GAL3.tif
- 3D/3D-2-dKO_Merge.tif
- 3E/
- 3E/3E.xlsx
- 3F/
- 3F/3F-1-WT_CD68.tif
- 3F/3F-1-WT_GAL3.tif
- 3F/3F-1-WT_Merge.tif
- 3F/3F-2-dKO_CD68.tif
- 3F/3F-2-dKO_GAL3.tif
- 3F/3F-2-dKO_Merge.tif
- 3G/
- 3G/3G.xlsx
- 3H/
- 3H/3H-1-WT_expressing-GAL3-GFP-_GFP.tif
- 3H/3H-1-WT_expressing-GAL3-GFP-_IBA1.tif
- 3H/3H-1-WT_expressing-GAL3-GFP-_LAMP1.tif
- 3H/3H-1-WT_expressing-GAL3-GFP-_Merge.tif
- 3H/3H-2-dKO_expressing-GAL3-GFP-_GFP.tif
- 3H/3H-2-dKO_expressing-GAL3-GFP-_IBA1.tif
- 3H/3H-2-dKO_expressing-GAL3-GFP-_LAMP1.tif
- 3H/3H-2-dKO_expressing-GAL3-GFP-_Merge.tif
- 3I/
- 3I/3I.xlsx
- 3J/
- 3J/3J-1-WT_expressing-GAL3-GFP-_GFP.tif
- 3J/3J-1-WT_expressing-GAL3-GFP-_IBA1.tif
- 3J/3J-1-WT_expressing-GAL3-GFP-_LAMP1.tif
- 3J/3J-1-WT_expressing-GAL3-GFP-_Merge.tif
- 3J/3J-2-dKO_expressing-GAL3-GFP-_GFP.tif
- 3J/3J-2-dKO_expressing-GAL3-GFP-_IBA1.tif
- 3J/3J-2-dKO_expressing-GAL3-GFP-_LAMP1.tif
- 3J/3J-2-dKO_expressing-GAL3-GFP-_Merge.tif
- 3K/
- 3K/3K.xlsx
