# Supplementary material for: The C9orf72/SMCR8 complex maintains microglial homeostasis via RAB8A-ESCRT-mediated lysosomal repair
Source: EMBO J. 2026 May 29;45(13):4531–68. doi: 10.1038/s44318-026-00817-w (PMC13324726; doi:10.1038/s44318-026-00817-w)
Supplement: Supplementary file 4 — Source data Fig. 3 [file 44318_2026_817_MOESM4_ESM.zip › 3B/3B.xlsx]

## Sheet: Sheet1
		Relative mRNA Expression
	WT	0.81262	1.07834	1.14118
	dKO	2.28891	2.04179	2.2163
		Relative mRNA Expression of Gal3, WT vs dKO
	P value	0.0007
	P value summary	***
	Significantly different (P < 0.05)?	Yes
