# Supplementary material for: The C9orf72/SMCR8 complex maintains microglial homeostasis via RAB8A-ESCRT-mediated lysosomal repair
Source: EMBO J. 2026 May 29;45(13):4531–68. doi: 10.1038/s44318-026-00817-w (PMC13324726; doi:10.1038/s44318-026-00817-w)
Supplement: Supplementary file 4 — Source data Fig. 3 [file 44318_2026_817_MOESM4_ESM.zip › 3C/3C.xlsx]

## Sheet: Sheet1
		Relative mRNA Expression
	WT	1.03238	0.973865	0.994632
	dKO	1.86169	1.98854	1.93898
		Relative mRNA Expression of Gal3, WT vs dKO
	P value	<0.0001
	P value summary	****
	Significantly different (P < 0.05)?	Yes
