# Supplementary material for: The C9orf72/SMCR8 complex maintains microglial homeostasis via RAB8A-ESCRT-mediated lysosomal repair
Source: EMBO J. 2026 May 29;45(13):4531–68. doi: 10.1038/s44318-026-00817-w (PMC13324726; doi:10.1038/s44318-026-00817-w)
Supplement: Supplementary file 4 — Source data Fig. 3 [file 44318_2026_817_MOESM4_ESM.zip › 3I/3I.xlsx]

## Sheet: Sheet1
		Ratio of GAL3+ / LAMP1+ microglia among total IBA1+ microglia (%)
	WT	12.5	19	25
	dKO	35.7143	30.8219	41.6667
		Ratio of GAL3+ / LAMP1+ microglia among total IBA1+ microglia (%), WT vs dKO
	P value	0.0227
	P value summary	*
	Significantly different (P < 0.05)?	Yes
