# Supplementary material for: The C9orf72/SMCR8 complex maintains microglial homeostasis via RAB8A-ESCRT-mediated lysosomal repair
Source: EMBO J. 2026 May 29;45(13):4531–68. doi: 10.1038/s44318-026-00817-w (PMC13324726; doi:10.1038/s44318-026-00817-w)
Supplement: Supplementary file 5 — Source data Fig. 4 [file 44318_2026_817_MOESM5_ESM.zip]

Archive with 28 entries (22 files):
- 4A/
- 4A/4A Il1b.xlsx
- 4A/4A Il6.xlsx
- 4A/4A Tnf.xlsx
- 4B/
- 4B/4B Il1b Bv2.xlsx
- 4B/4B Il1b microglia .xlsx
- 4B/4B Tnf microglia.xlsx
- 4C/
- 4C/4C-1-Basal-C9orf72 KO_Latex beads.tif
- 4C/4C-1-Basal-dKO_Latex beads.tif
- 4C/4C-1-Basal-Smcr8 KO_Latex beads.tif
- 4C/4C-1-Basal-WT_Latex beads.tif
- 4C/4C-2-LLOMe-C9orf72 KO_Latex beads.tif
- 4C/4C-2-LLOMe-dKO_Latex beads.tif
- 4C/4C-2-LLOMe-Smcr8 KO_Latex beads.tif
- 4C/4C-2-LLOMe-WT_Latex beads.tif
- 4D/
- 4D/4D.xlsx
- 4E/
- 4E/4E-1-Basal-C9orf72 KO_ZymosanA.tif
- 4E/4E-1-Basal-Smcr8 KO_ZymosanA.tif
- 4E/4E-1-Basal-WT_ZymosanA.tif
- 4E/4E-2-LLOMe-C9orf72 KO_ZymosanA.tif
- 4E/4E-2-LLOMe-Smcr8 KO_ZymosanA.tif
- 4E/4E-2-LLOMe-WT_ZymosanA.tif
- 4F/
- 4F/4F.xlsx
