# Supplementary material for: The C9orf72/SMCR8 complex maintains microglial homeostasis via RAB8A-ESCRT-mediated lysosomal repair
Source: EMBO J. 2026 May 29;45(13):4531–68. doi: 10.1038/s44318-026-00817-w (PMC13324726; doi:10.1038/s44318-026-00817-w)
Supplement: Supplementary file 5 — Source data Fig. 4 [file 44318_2026_817_MOESM5_ESM.zip › 4A/4A Il1b.xlsx]

## Sheet: Sheet1
		Relative mRNA Expression
		PBS				LPS+IFNγ
	WT	0.93194	1.07303	0.945874	1.05722	66.5989	73.4517	464.532	566.646
	dKO	0.320958	0.411688	0.658202	0.859065	420.198	425.645	1006.62	1254.98
		Relative mRNA Expression of Il1b,LPS+IFNγ, WT vs dKO
	P value	0.034
	P value summary	*
	Significantly different (P < 0.05)?	Yes
