# Supplementary material for: The C9orf72/SMCR8 complex maintains microglial homeostasis via RAB8A-ESCRT-mediated lysosomal repair
Source: EMBO J. 2026 May 29;45(13):4531–68. doi: 10.1038/s44318-026-00817-w (PMC13324726; doi:10.1038/s44318-026-00817-w)
Supplement: Supplementary file 5 — Source data Fig. 4 [file 44318_2026_817_MOESM5_ESM.zip › 4A/4A Il6.xlsx]

## Sheet: Sheet1
		Relative mRNA Expression
		PBS			LPS+IFNγ
	WT	1.03133	0.981012	1.01936	41.4285	27.3184	30.098
	dKO	1.06372	1.09696	0.845962	54.0581	55.7697	38.1244
		Relative mRNA Expression of Il6,LPS+IFNγ, WT vs dKO
	P value	0.0227
	P value summary	*
	Significantly different (P < 0.05)?	Yes
