# Supplementary material for: The C9orf72/SMCR8 complex maintains microglial homeostasis via RAB8A-ESCRT-mediated lysosomal repair
Source: EMBO J. 2026 May 29;45(13):4531–68. doi: 10.1038/s44318-026-00817-w (PMC13324726; doi:10.1038/s44318-026-00817-w)
Supplement: Supplementary file 5 — Source data Fig. 4 [file 44318_2026_817_MOESM5_ESM.zip › 4A/4A Tnf.xlsx]

## Sheet: Sheet1
		Relative mRNA Expression
		PBS				LPS+IFNγ
	WT	0.968044	1.03301	0.749972	1.33338	3.56449	3.69489	3.4005	4.11514
	dKO	0.522578	0.628048	0.172918	0.257487	5.28074	5.83337	4.28669	5.28578
		Relative mRNA Expression of Tnf,LPS+IFNγ, WT vs dKO
	P value	0.0004
	P value summary	***
	Significantly different (P < 0.05)?	Yes
