# Supplementary material for: The C9orf72/SMCR8 complex maintains microglial homeostasis via RAB8A-ESCRT-mediated lysosomal repair
Source: EMBO J. 2026 May 29;45(13):4531–68. doi: 10.1038/s44318-026-00817-w (PMC13324726; doi:10.1038/s44318-026-00817-w)
Supplement: Supplementary file 5 — Source data Fig. 4 [file 44318_2026_817_MOESM5_ESM.zip › 4B/4B Il1b Bv2.xlsx]

## Sheet: Sheet1
		Relative mRNA Expression
		Basal			LLOMe 30min			Washout 6 h
	WT	0.984077	1.01618	0.75679	1.60271	1.7397	1.96784	1.98918	2.24869	2.59865
	C9orf72 KO	0.661176	0.687622	0.742101	1.3656	1.52068	1.34599	2.93925	3.18347	3.56651
	Smcr8 KO	1.3516	1.43601	1.23671	2.82908	2.96801	2.76893	3.57323	4.12363	3.7889
	dKO	1.10842	1.19303	0.987641	3.01136	3.55941	3.70987	3.37026	3.93515	4.25443
		Relative mRNA Expression of Il1b,Basal, WT vs C9orf72 KO
	P value	0.5479
	P value summary	ns
	Significantly different (P < 0.05)?	No
		Relative mRNA Expression of Il1b,Basal, WT vs Smcr8 KO
	P value	0.1061
	P value summary	ns
	Significantly different (P < 0.05)?	No
		Relative mRNA Expression of Il1b,Basal, WT vs dKO
	P value	0.7001
	P value summary	ns
	Significantly different (P < 0.05)?	No
		Relative mRNA Expression of Il1b,LLOMe 30min, WT vs C9orf72 KO
	P value	0.1924
	P value summary	ns
	Significantly different (P < 0.05)?	No
		Relative mRNA Expression of Il1b,LLOMe 30min, WT vs Smcr8 KO
	P value	<0.0001
	P value summary	****
	Significantly different (P < 0.05)?	Yes
		Relative mRNA Expression of Il1b,LLOMe 30min, WT vs dKO
	P value	<0.0001
	P value summary	****
	Significantly different (P < 0.05)?	Yes
		Relative mRNA Expression of Il1b,Washout 6h, WT vs C9orf72 KO
	P value	0.0002
	P value summary	***
	Significantly different (P < 0.05)?	Yes
		Relative mRNA Expression of Il1b,Washout 6h, WT vs Smcr8 KO
	P value	<0.0001
	P value summary	****
	Significantly different (P < 0.05)?	Yes
		Relative mRNA Expression of Il1b,Washout 6h, WT vs dKO
	P value	<0.0001
	P value summary	****
	Significantly different (P < 0.05)?	Yes
