# Supplementary material for: The C9orf72/SMCR8 complex maintains microglial homeostasis via RAB8A-ESCRT-mediated lysosomal repair
Source: EMBO J. 2026 May 29;45(13):4531–68. doi: 10.1038/s44318-026-00817-w (PMC13324726; doi:10.1038/s44318-026-00817-w)
Supplement: Supplementary file 5 — Source data Fig. 4 [file 44318_2026_817_MOESM5_ESM.zip › 4B/4B Il1b microglia .xlsx]

## Sheet: Sheet1
		Relative mRNA Expression
		Basal				LLOMe 30min
	WT	0.683553	1.46294	0.980067	1.02034	1.97266	2.37316	1.81601	2.18242
	C9orf72 KO	0.097445	0.146454	2.62389	3.09359	5.50221	6.68611	22.8664	23.8876
	Smcr8 KO	0.221072	0.295763	2.20828	2.42441	7.13028	8.45886	15.5714	15.9521
	dKO	0.435836	0.309513	9.75573	9.87905	13.9909	16.1021	15.4287	16.6804
		Relative mRNA Expression of Il1b,Basal, WT vs C9orf72 KO
	P value	0.9985
	P value summary	ns
	Significantly different (P < 0.05)?	No
		Relative mRNA Expression of Il1b,Basal, WT vs Smcr8 KO
	P value	0.9997
	P value summary	ns
	Significantly different (P < 0.05)?	No
		Relative mRNA Expression of Il1b,Basal, WT vs dKO
	P value	0.5012
	P value summary	ns
	Significantly different (P < 0.05)?	No
		Relative mRNA Expression of Il1b,LLOMe 30min, WT vs C9orf72 KO
	P value	0.0014
	P value summary	**
	Significantly different (P < 0.05)?	Yes
		Relative mRNA Expression of Il1b,LLOMe 30min, WT vs Smcr8 KO
	P value	0.0147
	P value summary	*
	Significantly different (P < 0.05)?	Yes
		Relative mRNA Expression of Il1b,LLOMe 30min, WT vs dKO
	P value	0.0007
	P value summary	***
	Significantly different (P < 0.05)?	Yes
