# Supplementary material for: The C9orf72/SMCR8 complex maintains microglial homeostasis via RAB8A-ESCRT-mediated lysosomal repair
Source: EMBO J. 2026 May 29;45(13):4531–68. doi: 10.1038/s44318-026-00817-w (PMC13324726; doi:10.1038/s44318-026-00817-w)
Supplement: Supplementary file 5 — Source data Fig. 4 [file 44318_2026_817_MOESM5_ESM.zip › 4B/4B Tnf microglia.xlsx]

## Sheet: Sheet1
		Relative mRNA Expression
		Basal				LLOMe 30min
	WT	0.943436	1.05995	0.983473	1.0168	0.639866	0.77047	1.9196	2.31141
	C9orf72 KO	0.984911	1.14025	0.879743	1.0448	2.28968	3.67613	4.0544
	Smcr8 KO	2.61562	3.14302	0.94374	1.01144	3.31273	3.5978	3.3557	3.54053
	dKO	2.02659	2.23105	2.23374	2.33101	7.47454	9.16147	4.96523	5.25443
		Relative mRNA Expression of Tnf,Basal, WT vs C9orf72 KO
	P value	0.9999
	P value summary	ns
	Significantly different (P < 0.05)?	No
		Relative mRNA Expression of Tnf,Basal, WT vs Smcr8 KO
	P value	0.4227
	P value summary	ns
	Significantly different (P < 0.05)?	No
		Relative mRNA Expression of Tnf,Basal, WT vs dKO
	P value	0.2135
	P value summary	ns
	Significantly different (P < 0.05)?	No
		Relative mRNA Expression of Tnf,LLOMe 30min, WT vs C9orf72 KO
	P value	0.0341
	P value summary	*
	Significantly different (P < 0.05)?	Yes
		Relative mRNA Expression of Tnf,LLOMe 30min, WT vs Smcr8 KO
	P value	0.0138
	P value summary	*
	Significantly different (P < 0.05)?	Yes
		Relative mRNA Expression of Tnf,LLOMe 30min, WT vs dKO
	P value	<0.0001
	P value summary	****
	Significantly different (P < 0.05)?	Yes
