# Supplementary material for: The C9orf72/SMCR8 complex maintains microglial homeostasis via RAB8A-ESCRT-mediated lysosomal repair
Source: EMBO J. 2026 May 29;45(13):4531–68. doi: 10.1038/s44318-026-00817-w (PMC13324726; doi:10.1038/s44318-026-00817-w)
Supplement: Supplementary file 5 — Source data Fig. 4 [file 44318_2026_817_MOESM5_ESM.zip › 4D/4D.xlsx]

## Sheet: Sheet1
		WT	C9orf72 KO	Smcr8 KO	dKO	WT	C9orf72 KO	Smcr8 KO	dKO
		Basal				LLOMe
	Latex beads intensity per cell	6.797	4.691	6.27	28.416	17.124	7.888	26.449	35.212
		3.272	33.32	45.688	2.093	11.685	23.834	22.139	47.731
		15.107	17.027	23.98	7.611	11.728	19.092	12.516	44.699
		5.121	13.197	14.549	24.9	10.127	8.136	25.363	13.938
		14.602	20.923	7.017	3.286	14.922	9.813	22.185	31.104
		5.833	5.654	22.034	24.833	13.814	37.774	26.023	8.503
		16.775	28.63	5.8	18.628	49.231	54.327	23.552	5.056
		3.894	36.487	22.098	19.308	13.503	60.884	29.016	37.704
		16.435	2.687	28.371	17.846	43.906	25.134	26.224	45.361
		12.429	6.607	9.793	55.552	56.254	21.355	21.628	22.844
		18.256	5.462	30.706	13.735	22.775	7.373	25.095	10.245
		9.358	8.227	23.374	10.391	21.281	14.085	18.632	22.011
		7.177	17.731	11.944	31.736	20.267	3.65	46.4	21.122
		23.564	15.794	29.793	38.593	13.28	8.79	29.681	10.574
		12.56	13.796	27.87	29.456	6.513	49.806	19.233	19.807
		8.66	7.036	17.898	8.361	13.96	18.28	17.673	22.104
		2.708	13.401	18.48	30.567	12.923	22.973	25.693	47.959
		9.238	18.028	13.969	8.723	19.947	24.476	25.055	24.596
		3.468	28.014	19.964	11.217	6.134	76.993	13.298	38.946
		20.219	12.34	17.875	7.055	11.485	14.413	37.106	21.816
		10.373	12.34	28.461	13.582	8.411	21.973	26.62	9.092
		3.451	8.894	20.755	4.291	6.323	14.486	26.596	21.166
		12.638	8.139	18.63	8.049	21.546	14.741	28.708	22.681
		8.0476	17.541	9.9112	3.133	4.978	27.776	22.271	21.38
		8.1392	31.355	3.9823	45.227	7.151	31.502	26.138	17.41
		7.888	8.476	9.4907	29.625	10.251	25.902	24.102	35.545
		10.0538	17.946	9.9728	7.486	6.201	20.449	20.486	59.647
		8.0922	8.0674	9.8686	10.115	18.942	18.569	37.366	8.751
		4.5613	9.0989	9.6129	21.769	13.0338	10.322	13.2164	32.091
		4.3528	8.2803	12.4826	9.2184	13.2783	10.998	13.9646	12.739
		4.33025	8.2037	12.353	9.4045	12.8419	64.836	13.4663	39.191
		10.4439	9.0737	12.2939	9.2648	13.0729	41.089	14.2122	14.966
		10.1266	9.2169	11.3274	9.3068	13.1069	12.9255	13.7246	13.4192
		8.53988	8.8802	12.6555	8.3439	13.0344	13.525	13.5687	13.6284
		10.9298	9.0911	12.0949	9.7239	13.3247	12.5766	21.4048	12.8587
		10.3918	8.6236	2.04537	9.0447	13.372	12.6618	20.0471	13.4311
		10.3468	9.8266	12.2896	9.6118	13.27	12.8095	22.3172	13.7141
		6.26753	9.1678	12.4928	8.8535	13.8245	13.0636	21.15	15.8648
		6.44553	9.3843	10.3612	8.8863	12.9074	16.9322	21.2931	15.7501
		5.58133	8.765	13.4067	9.1344	13.8053	16.9236	20.5511	15.6189
		5.90247	8.9147	12.3021	9.495	12.7333	16.3886	18.1947	15.6021
		6.43293	9.2067	65.6278	9.1058	13.8115	16.4079	17.8718	16.1869
		5.66467	9.6287	4.54733	9.6258	13.3141	16.125	17.9532	18.9353
		8.16589	8.7951	1.2495	8.8415	13.5639	16.0428	66.7812	19.409
		10.2663	8.5715	14.1008	8.7418	13.4037	15.8517	17.7178	18.7359
		10.1664	9.2455	15.0337	9.6886	13.9927	21.1847	14.0704	19.3051
		10.46	9.3751	1.57684	9.0058	13.0414	22.044	14.2453	19.1646
		10.5158	8.8753	15.8032	9.2822	14.5447	22.4002	14.1881	19.5327
		3.25877	8.5565	2.4065	9.5174	13.81	21.892	14.5358	25.4341
		2.98603	9.0701	10.9716	10.0632	13.732	21.1742	13.4126	25.0432
		3.22123	9.2262	10.3916	9.1474	13.7916	21.273	13.9523	24.933
		2.8884	9.2389	11.0411	9.5756	13.5583	22.7708	14.6587	25.2365
		2.9351	7.7855	24.3732	9.6736	14.9166	26.15	19.6903	16.6864
		7.56833	9.3799	24.102	9.9236	14.3223	25.6538	19.4654	17.277
		7.40192	9.466	15.5203	9.5972	13.805	27.5024	19.4106	16.0815
		6.59758	9.0405	13.5286	9.1619	13.1489	25.96	19.2071	16.6202
		7.78392	9.6375	13.4819	9.4955	14.5354	26.3254	19.2407	16.5641
		7.21875	9.7276	13.3256	9.5105	13.7447	25.9658	3.94043	14.8259
		10.6984	9.2631	13.8962	9.2722	13.677	26.3966	9.32275	15.557
		10.3747	9.1356	13.6773	9.9038	13.65	14.4779	19.2612	14.3724
		12.0755	9.6177	6.58457		13.904	14.2143	9.04387	14.4589
		14.3031	8.8633	6.7175		13.6943	14.4094	9.23567	14.1959
		10.909	9.5656	6.61771		14.3732	14.575	8.8782	13.7547
		13.6266	9.1926	6.64771		14.2278	14.4426
		13.3316	9.0276	5.95993		13.1206	14.3302
		13.1227	9.5315	3.47282		13.9426	15.4528
			9.3717	3.23025		13.94	15.1007
			9.153	3.43279		13.3882	15.852
			10.3037	3.16196		13.3114	15.4356
			10.3412				15.3032
			9.2616				15.4459
			9.2152				15.2138
			9.6987				15.6258
			9.493				15.5949
			8.8989				15.192
			9.4954
			10.0287
			10.4238
			10.3609
			9.0461
			10.3071
			9.4651
			9.8192
			10.0604
			9.9734
			9.7135
			9.5566
			10.0743
			10.402
		Latex beads intensity per cell, Basal, WT vs C9orf72 KO
	P value	0.0133
	P value summary	*
	Significantly different (P < 0.05)?	Yes
		Latex beads intensity per cell, Basal, WT vs Smcr8 KO
	P value	0.0002
	P value summary	***
	Significantly different (P < 0.05)?	Yes
		Latex beads intensity per cell, Basal, WT vs dKO
	P value	0.0009
	P value summary	***
	Significantly different (P < 0.05)?	Yes
		Latex beads intensity per cell, LLOMe, WT vs C9orf72 KO
	P value	0.001
	P value summary	**
	Significantly different (P < 0.05)?	Yes
		Latex beads intensity per cell, LLOMe, WT vs Smcr8 KO
	P value	0.0002
	P value summary	***
	Significantly different (P < 0.05)?	Yes
		Latex beads intensity per cell, LLOMe, WT vs dKO
	P value	0.0002
	P value summary	***
	Significantly different (P < 0.05)?	Yes
