# Supplementary material for: The C9orf72/SMCR8 complex maintains microglial homeostasis via RAB8A-ESCRT-mediated lysosomal repair
Source: EMBO J. 2026 May 29;45(13):4531–68. doi: 10.1038/s44318-026-00817-w (PMC13324726; doi:10.1038/s44318-026-00817-w)
Supplement: Supplementary file 5 — Source data Fig. 4 [file 44318_2026_817_MOESM5_ESM.zip › 4F/4F.xlsx]

## Sheet: Sheet1
		WT	C9orf72 KO	Smcr8 KO	WT	C9orf72 KO	Smcr8 KO
		Basal			LLOMe
	Zymosan A intensity per cell	5.07	23.04	15.91	12.765	29.006	13.826
		8.74	19.18	10.36	19.716	18.338	16.086
		13.56	28.49	22.23	22.786	29.446	23.758
		12.46	6.94	26.43	14.648	25.524	16.997
		10.07	18.2	19.65	11.375	32.104	17.972
		17.36	25.378	17.6	20.504	43.769	35.279
		2.7	19.4	17.82	26.184	36.88	27.062
		9.96	28.97	14.32	12.776	47.772	36.956
		15.7	10.81	17.6	21.098	18.52	36.036
		6.99	26.45	13.12	17.986	15.079	19.663
		3.1	35.39	22.26	24.663	21.764	22.053
		27.63	34.4	12.65	13.184	17.562	16.736
		9.47	27.54	20.17	23.207	16.096	17.332
		10.14	18.504	14.14	25.439	21.791	14.679
		23.51	25.89	10.38	19.675	17.812	16.119
		21.29	14.1	2.98	17.959	23.992	12.431
		13.08	15.81	9.95	19.373	25.763	10.471
		20.66	21.75	6.47	24.509	29.968	10.638
		16.85	17.359	18.77	13.272	16.557	21.511
		8.38	16.34	14.83	13.965	17.247	12.295
		6.59	10.84	14.02	16.659	19.923	34.653
		17.64	22.91	19.86	32.446	18.076	26.136
		24.14	34.44	20.09	27.717	19.171	23.637
		24.38	17.57	8.61	10.071	10.2	12.278
		6.57	11.14	17.91	8.903	19.415	16.704
		29.67	20.27	24.83	24.404	30.709	13.134
		19.83	16.41	9.66	31	19.08	17.216
		20.63	12.51	12.79	10.23	16.769	32.637
		22.47	26.06	7.63	18.154	28.322	26.906
		11.44	37.04	16.22	16.449	17.774	15.957
		13.87	21.36	12.96	15.109	19.733	27.221
		20.92	8.521	10.27	22.229	16.948	46.176
		17.68	23.9	4.86	18.16	23.61	19.443
		19.07	27.21	4.55	24.349	12.551	25.808
		14.48	4.61	10.48	11.944	10.011	35.093
		10.56	5.95	15.68	9.663	25.798	15.626
		15.01	22.55	5.76	10.426	33.72	18.823
		20.68	20.85	27.06	8.49	31.043	16.096
		22.41	22.13	7.34	6.437	18.678	19.298
		20.95	14.06	10.34	30.607	28.949	19.924
		14.9	22.69	21.96	14.29	16.947	43.515
		12.77	6.18	19.94	14.62	19.177	27.81
		11.13	20.07	30.24	14.03	12.279	17.97
		20.06	27.03	18.7	21.15	18.073	13.095
		19.59	18.12	25.19	19.28	18.514	13.488
		21.85	4.613	27.39	13.04	20.023	18.238
		9.41	19.62	37.34	15.18	17.359	15.266
		16.27	17.56	26.77	14.42	20.286	11.83
		5.28	17.36	31.18	13.19	17.974	14.849
		11.77	10.84	36.75	13.08	25.367	20.34
		14.36	11.53	18.41		8.329	26.95
		0.85	19.09	21.25		55.407	26.78
		13.88	8.087	27.57			34.07
		5.88	8.54	20.29			42.95
		4.08	17.37	22.03			22.47
		3.23	8.52	21.78			36.98
		2.59	23.23	13.1
		4.49	16.43	21.52
		4.96	10.44	13.17
		18.36	10.81	15.17
			30.11	17.46
			17.59	18.74
			8.53	14.29
			30.75	20.93
			14.43	19.12
			34.28	21.47
				22.17
				32.33
				27.29
				12.39
				19.93
				14.45
				18.37
				7.99
				7.38
				6.2
				5.43
				11.09
				11.1
				7.85
				11.23
		Zymosan A intensity per cell, Basal, WT vs C9orf72 KO
	P value	0.0003
	P value summary	***
	Significantly different (P < 0.05)?	Yes
		Zymosan A intensity per cell, Basal, WT vs Smcr8 KO
	P value	0.0176
	P value summary	*
	Significantly different (P < 0.05)?	Yes
		Zymosan A intensity per cell, LLOMe 30min, WT vs C9orf72 KO
	P value	0.0018
	P value summary	**
	Significantly different (P < 0.05)?	Yes
		Zymosan A intensity per cell, LLOMe 30min, WT vs Smcr8 KO
	P value	0.0031
	P value summary	**
	Significantly different (P < 0.05)?	Yes
