# Supplementary material for: The C9orf72/SMCR8 complex maintains microglial homeostasis via RAB8A-ESCRT-mediated lysosomal repair
Source: EMBO J. 2026 May 29;45(13):4531–68. doi: 10.1038/s44318-026-00817-w (PMC13324726; doi:10.1038/s44318-026-00817-w)
Supplement: Supplementary file 6 — Source data Fig. 5 [file 44318_2026_817_MOESM6_ESM.zip]

Archive with 49 entries (41 files):
- 5A/
- 5A/5A-1-Basal-C9orf72 KO_Lysotracker.tif
- 5A/5A-1-Basal-dKO_Lysotracker.tif
- 5A/5A-1-Basal-Smcr8 KO_Lysotracker.tif
- 5A/5A-1-Basal-WT_Lysotracker.tif
- 5A/5A-2-LLOMe 30 min-C9orf72 KO_Lysotracker.tif
- 5A/5A-2-LLOMe 30 min-dKO_Lysotracker.tif
- 5A/5A-2-LLOMe 30 min-Smcr8 KO_Lysotracker.tif
- 5A/5A-2-LLOMe 30 min-WT_Lysotracker.tif
- 5A/5A-3-Washout 3 h-C9orf72 KO_Lysotracker.tif
- 5A/5A-3-Washout 3 h-dKO_Lysotracker.tif
- 5A/5A-3-Washout 3 h-Smcr8 KO_Lysotracker.tif
- 5A/5A-3-Washout 3 h-WT_Lysotracker.tif
- 5B/
- 5B/5B.xlsx
- 5C/
- 5C/5C-1-Basal-C9orf72 KO.tif
- 5C/5C-1-Basal-dKO.tif
- 5C/5C-1-Basal-Smcr8 KO.tif
- 5C/5C-1-Basal-WT.tif
- 5C/5C-2-LLOMe 10 min-C9orf72 KO.tif
- 5C/5C-2-LLOMe 10 min-dKO.tif
- 5C/5C-2-LLOMe 10 min-Smcr8 KO.tif
- 5C/5C-2-LLOMe 10 min-WT.tif
- 5C/5C-3-LLOMe 30 min-C9orf72 KO.tif
- 5C/5C-3-LLOMe 30 min-dKO.tif
- 5C/5C-3-LLOMe 30 min-Smcr8 KO.tif
- 5C/5C-3-LLOMe 30 min-WT.tif
- 5C/5C-4-Washout 3 h -C9orf72 KO.tif
- 5C/5C-4-Washout 3 h-dKO.tif
- 5C/5C-4-Washout 3 h-Smcr8 KO.tif
- 5C/5C-4-Washout 3 h-WT.tif
- 5D/
- 5D/5D.xlsx
- 5E/
- 5E/5E.pdf
- 5F/
- 5F/5F-1-Basal-C9orf72 KO_TEM.tif
- 5F/5F-1-Basal-dKO_TEM.tif
- 5F/5F-1-Basal-Smcr8 KO_TEM.tif
- 5F/5F-1-Basal-WT_TEM.tif
- 5F/5F-2-LLOMe-C9orf72 KO_TEM.tif
- 5F/5F-2-LLOMe-dKO_TEM.tif
- 5F/5F-2-LLOMe-Smcr8 KO_TEM.tif
- 5F/5F-2-LLOMe-WT_TEM.tif
- 5G/
- 5G/5G.xlsx
- 5H/
- 5H/5H.xlsx
