# Supplementary material for: The C9orf72/SMCR8 complex maintains microglial homeostasis via RAB8A-ESCRT-mediated lysosomal repair
Source: EMBO J. 2026 May 29;45(13):4531–68. doi: 10.1038/s44318-026-00817-w (PMC13324726; doi:10.1038/s44318-026-00817-w)
Supplement: Supplementary file 6 — Source data Fig. 5 [file 44318_2026_817_MOESM6_ESM.zip › 5B/5B.xlsx]

## Sheet: Sheet1
		WT								C9orf72 KO								Smcr8 KO								dKO
	Time after 1mM LLOMe treatment	0 min	10 min	30 min	1 h	Washout 10 min	Washout 30 min	Washout 1 h	Washout 3 h	0 min	10 min	30 min	1 h	Washout 10 min	Washout 30 min	Washout 1 h	Washout 3 h	0 min	10 min	30 min	1 h	Washout 10 min	Washout 30 min	Washout 1 h	Washout 3 h	0 min	10 min	30 min	1 h	Washout 10 min	Washout 30 min	Washout 1 h	Washout 3 h
	Lysotracker intensity	38.66	6.263	1.831	2.341	8.31	3.327	14.607	24.467	31.955	1.912	0.598	0.957	4.385	3.216	7.662	11.522	43.84	2.044	0.178	0.035	1.683	1.679	6.122	5.538	25.316	29.603	0.219	0.225	1.071	3.567	3.771	33.491
		21.344	10.194	4.238	6.933	2.139	5.475	16.128	9.9	20.533	8.845	0.61	0.451	2.392	1.405	5.626	21.378	38.798	1.138	0.093	0.427	0.191	1.052	13.333	5.505	44.134	4.758	0.498	1.12	1.313	7.126	2.579	24.246
		16.211	2.392	4.214	4.176	0.827	1.764	32.597	9.066	31.949	6.083	0.048	0.623	1.05	1.556	4.448	2.42	29.83	1.97	0.115	0.134	0.92	7.751	12.754	7.906	36.349	10.34	0.659	0.131	0.641	3.351	8.633	11.921
		4.514	4.133	2.905	1.188	3.441	2.58	9.783	15.998	39.843	5.482	0.057	1.267	8.236	2.369	5.352	1.916	18.352	2.889	0.313	0.179	3.584	1.395	13.099	17.717	40.226	6.352	2.772	0.473	0.32	2.102	5.402	5.391
		27.686	3.663	8.663	1.785	2.445	5.41	26.876	17.015	30.17	2.251	0.067	0.927	1.056	0.489	10.802	6.123	49.893	4.379	0.348	0.196	7.985	0.858	5.511	20.008	63.468	14.257	1.101	2.268	7.637	10.665	7.32	5.137
		21.426	20.688	2.276	4.593	2.664	6.485	15.47	26.647	33.673	3.047	0.023	0.219	1.712	0.77	3.041	2.173	17.307	0.405	0.405	0.864	3.852	1.07	13.704	20.756	56.616	14.067	0.466	1.782	0.781	4.328	8.539	11.314
		13.507	22.527	1.859	2.782	17.848	8.291	27.345	7.8	30.613	4.359	0.156	0.199	0.962	1.355	10.028	3.977	53.586	1.649	0.562	0.633	0.945	0.81	21.635	22.834	63.974	50.89	0.288	0.276	0.434	13.898	12.082	8.756
		26.939	5.146	8.199	6.074	9.663	5.251	27.905	10.168	26.743	2.939	0.053	0	0.475	2.115	4.475	3.615	34.175	1.761	0.735	2.404	0.711	11.174	20.02	38.865	27.602	22.871	0.972	0.332	2.815	21.235	15.804	3.918
		39.184	6.72	8.655	1.254	8.886	5.272	51.119	21.552	29.162	6.451	0.812	0.018	4.028	0.82	7.912	2.808	39.31	1.626	0.957	0.379	4.98	27.145	27.664	19.081	30.581	27.82	1.011	1.764	8.425	1.321	6.556	7.614
		4.069	12.454	6.714	5.721	10.998	7.48	24.689	7.077	35.403	1.897	0.424	0.354	10.707	1.163	5.676	5.031	25.913	2.271	0.196	0.878	3.24	7.72	9.772	5.993	45.204	36.405	0.631	0.434	6.525	8.973	6.031	6.571
		56.331	23.407	3.627	8.058	11.767	2.224	18.894	16.986	10.909	2.063	0.335	0.657	7.289	0.752	7.869	8.49	9.729	0.322	1.625	0.302	2.673	4.262	14.585	17.281	26.284	13.493	2.664	0.131	0.577	4.764	7.501	7.806
		52.024	4.006	10.763	5.376	3.33	25.572	29.506	19.572	30.537	5.25	0.238	0.479	2.906	1.151	9.323	17.825	39.193	1.568	3.915	0.108	2.945	8.987	24.955	4.036	50.987	9.224	2.456	0.051	1.336	8.296	6.929	4.614
		96.882	28.765	20.434	3.954	20.238	4.838	46.435	30.674	31	7.279	0.031	0.252	1.633	1.588	7.88	3.463	35.43	4.6	0.473	0.945	3.793	5.012	2.403	18.158	92.034	37.41	2.806	0.4	7.422	3.759	9.859	28.217
		46.587	24.642	5.768	3.505	5.009	7.176	53.174	30.506	19.514	11.113	0.069	0.241	2.139	2.632	10.709	13.713	32.376	7.355	1.901	1.606	1.382	25.427	8.227	18.916	27.703	14.361	9.564	0.78	6.213	12.914	8.752	1.32
		51.423	14.686	1.844	10.006	5.416	13.073	37.975	31.523	19.906	2.839	0.044	0.157	4.738	6.574	4.737	2.082	25.272	2.003	2.752	2.046	0.834	8.589	4.844	24.184	68.96	2.465	3.872	0.04	2.058	14.188	9.186	5.32
		48.198	24.984	23.302	4.567	4.035	7.919	42.96	13.537	24.254	14.395	0.129	0.373	8.7	7.12	23.626	1.721	29.32	0.746	4.133	0.301	4.395	4.933	13.44	1.404	52.029	34.461	7.938	0.04	1.983	13.322	2.371	20.274
		12.716	13.53	9.742	7.291	18.775	10.43	26.88	46.984	18.986	21.065	0.004	0.264	0.883	10.213	9.556	6.922	29.017	5.862	5.051	0.169	5.454	11.988	7.5	4.121	29.657	25.455	1.686	0.502	0.911	11.29	9.73	21.966
		54.809	12.249	5.702	7.573	8.586	20.098	18.53	39.691	32.585	2.885	0.104	0.515	5.895	2.452	5.104	2.434	35.486	32.163	2.675	0.349	3.142	4.422	6.256	13.63	48.529	15.931	5.098	0.037	12.628	27.995	4.751	4.201
		36.933	34.378	13.369	13.372	7.128	16.042	30.329	19.117	34.147	5.513	0	0.787	5.082	4.251	4.937	6.831	47.353	11.834	7.817	0.232	5.488	7.651	14.988	1.621	64.433	23.183	3.336	0.272	1.301	4.275	2.923	6.679
		58.734	25.022	7.043	2.825	4.573	8.289	35.841	50.373	52.112	4.368	0.628	2.423	1.33	2.703	5.614	2.723	28.371	15.211	2.15	0.202	3.007	1.709	3.279	15.835	36.389	13.521	5.455	0.685	1.298	10.962	2.379	5.665
		52.964	9.317	8.266	6.672	9.724	16.791	18.149	54.665	46.101	11.987	0.941	1.502	7.693	2.463	8.501	2.662	9.797	8.178	2.064	0.176	2.16	6.616	6.451	11.45	46.897	32.092	10.232	1.116	0.883	3.839	6.034	6.255
		20.981	13.856	10.103	5.716	9.459	17.65	36.897	66.107	29.216	2.06	0.188	1.505	3.193	0.865	2.887	10.885	43.686	11.653	0.688	0.882	2.19	8.044	1.269	15.22	52.056	21.558	1.313	1.322	2.142	5.717	5.161	7.668
		44.17	25.506	11.823	2.463	9.102	16.855	31.973	84.283	21.27	3.169	0.42	0.638	12.204	0.683	0.816	11.496	9.474	4.089	0.687	0.215	1.063	5.184	5.072	3.848	22.721	7.55	1.536	0.583	13.664	12.786	7.437	7.498
		48.52	16.898	11.548	5.67	17.927	15.308	16.263	33.066	25.243	2.134	1.026	0.414	3.109	0.567	6.261	26.628	9.522	27.303	1.638	0.394	8.099	3.506	8.357	3.217	28.159	39.749	3.118	0.403	16.174	25.246	8.634	2.66
		74.809	47.089	7.263	2.109	8.463	5.457	14.155	47.423	45.673	30.852	0.498	0.764	5.111	0.699	7.396	25.459	35.447	18.295	7.581	0.463	5.807	4.55	23.75	9.985	41.75	43.163	1.473	1.284	5.28	9.566	11.571	13.199
		65.278	32.487	9.347	3.999	4.76	6.724	10.327	68.494	19.283	2.735	0.463	1.138	6.363	2.544	5.869	16.66	24.751	10.202	1.451	0.768	4.573	3.736	10.515	20.537	29.966	12.351	3.376	1.231	3.786	2.001	8.604	6.632
		73.936	17.466	19.347	6.358	10.364	10.639	29.518	58.249	33.113	17.433	0.096	0.182	3.354	8.777	5.974	12.211	39.965	30.695	5.185	0.832	9.489	3.873	8.513	12.828	55.302	17.204	6.814	0.261	8.091	7.62	5.721	20.508
		54.708	11.602	8.992	3.091	10.811	8.882	14.723	32.767	30.5	2.935	0.318	2.159	1.851	3.81	3.086	8.371	24.32	15.601	1.351	0.713	11.382	1.213	15.886	2.808	68.738	28.018	1.195	0.733	8.241	13.853	3.664	8.256
		15.522	13.408	4.524	17.564	2.994	7.018	15.981	22.429	26.847	9.267	0.615	2.113	2.868	2.916	5.666	44.055	11.045	11.77	8.724	1.417	8.972	7.377	24.686	25.473	48.955	19.896	2.156	0.72	2.734	12.62	3.975	9.549
		62.284	14.971	4.982	2.178	8.835	7.181	17.317	30.597	40.549	8.009	0.16	1.13	2.34	0.661	10	29.733	34.895	11.131	0.965	0.532	6.639		5.777	18.606	34.044	27.672	7.161	0.508	1.176	4.654	8.837	13.445
		56.822	36.849	10.894	10.551	14.431	15.656	10.105	62.911	26.462	18.903	0.393	0.954	1.043	1.617	12.811	13.253	29.189	10.018	9	0.41	10.625		21.846	3.572	43.592	30.648	2.62	0.337	1.621	7.92	11.859	10.675
		16.094	26.407	26.013	5.606	12.607	15.777	26.948	37.515	34.932	10.104	0.555	0.15	2.193	0.389	9.727	8.317	61.847	9.507	1.766	1.163	11.423		11.777	2.154	34.548	28.201	2.92	2.219	1.515	7.441	6.528	14.33
		52.542	12.965	42.21	12.286	19.411	8.175	29.149	34.743	34.038	4.427	0.22	1.47	2.794	4.085	7.933	17.123	50.442	21.249	6.775	1.649	5.697		11.633	22.994	48.551	12.047	4.151	1.341	2.338	3.239	7.073	25.272
		23.5	9.877	23.741	8.486	20.052	17.652	21.594	63.273	63.967	9.327	0.909	3.626	1.156	1.04	8.729	22.661	25.664	15.201	1.509	0.719	11.177		14.395	12.21	73.122	2.643	6.119	1.774	9.036	3.896	7.534	25.259
		54.915	9.545	5.598	6.56	11.063	6.626	26.976	55.399	13.102	18.055	0.62	0.171	1.241	2.867	11.863	21.493	27.185	10.561	3.438	0.629	5.876		15.174	7.177	51.445	10.911	2.468	1.638	3.978	11.57	8.373	8.069
		48.711	5.175	6.985	2.796	3.453	17.112	9.827	35.11	27.766	8.382	0.214	1.071	1.399	3.48	18.332	17.933	23.812	17.103	2.258	1.37	2.797		4.052	14.874	53.975	48.964	2.227	2.615	2.585	2.618	32.245	12.797
		49.8	10.362	7.46	10.478	5.459	17.841	24.632	51.85	48.914	11.926	0.8	0.848	1.827	0.907	36.221	22.631	28.418	8.561	2.835	1.65	2.345		20.563	10.971	65.856	34.107	14.75	1.112	1.741	4.881	9.704	21.538
		24.777	13.315	16.148	9.454	32.249	36.378	25.3	21.943	12.865	4.515	0.528	0.223	0.858	4.193	8.239	23.25	15.736	14.715	0.717	0.661	1.478		21.735	10.348	76.394	19.207	1.651	1.34	2.516	3.955	17.843	9.984
		61.569	3.149	7.393	1.821	19.055	20.311	46.461	25.885	15.231	9.595	0.659	0.726	1.424	2.11	5.084	18.096	51.887	16.912	0.395	0.726	13.372		12.832	7.636	48.126	6.943	2.041	4.585	5.928	3.378	6.629	13.616
		18.764	11.983	3.601	13.406	5.196	13.085	78.227	33.265	17.221	26.052	0.782	0.347	6.933	4.261	7.608	5.124	20.076	21.302	0.423	0.166	8.837		25.276	9.998	69.909	27.411	9.126	0.554	2.176	1.713	11.795	7.001
		45.576	23.309	6.141	4.634	3.738	33.694	27.875	51.594	33.023	5.001	0.498	0.436	0.928	2.133	12.455	7.806	12.254	3.537	1.258	1.631	6.483		5.766	10.582	41.719	24.718	1.74	0.502	4.192	5.997	13.182	11.212
		38.994	22.2	6.743	3.308	21.306	16.195	50.292	67.377	27.913	11.142	0.492	2.508	0.477	4.681	12.897	27.24	26.344	26.696	4.098	0.453	2.804		8.126	15.168	83.208	27.592	7.421	6.338	2.609	5.955	9.604	11.332
		61.215	5.542	17.822	4.514	13.264	10.787	29.084	64.738	31.659	3.841	0.805	4.184	1.471	7.937	1.951	34.093	3.604	8.684	1.314	0.689	7.39		3.328	36.489	76.763	8.124	4.737	13.228	1.549	6.887	8.434	20.768
		35.231	16.034	3.708	20.415	10.124	29.636	27.307	45.671	52.166	3.783	0.696	0.609	0.8	0.686	4.378	21.666	34.392	25.443	0.979	0.992	13.017		27.144	14.352	60.916	3.271	2.395	0.567	8.34	2.996	17.791	1.681
		71.184	18.406	7.237	3.219	4.315	29.298	19.465	48.266	29.984	7.951	0.551	4.336	0.841	1.053	1.315	17.457	3.685	24.453	0.947	0.09	4.385		4.942	10.819	16.969	34.087	3.147	0.504	1.514	11.33	13.963	12.993
		56.668	26.294	14.817	7.346	12.879	35.911	15.764	31.764	46.999	7.709	1.067	2.022	2.036	1.281	6.494	4.632	4.521	5.975	2.438	0.337	3.757		21.754	7.878	36.694	38.776	6.655	1.757	3.428	12.429	10.737	3.734
		42.985	11.197	17.42	13.907	1.016	41.49	37.919	46.364	41.825	1.848	0.135	1.543	1.603	3.858	16.468	4.965	14.923	27.141	0.834	2.313	8.2		36.101	7.239	31.284	44.637	9.474	1.909	2.725	19.674	1.684	27.874
		42.928	20.283	23.274	10.767	10.617	17.957	63.742	42.226	13.441	20.541	0.214	1.074	3.256	1.418	2.86	29.962	12.937	36.724	4.266	2.57	2.406		5.722	5.057	82.643	9.9	6.213	1.665	1.203	3.195	4.48	21.999
		40.785	15.633	3.698	9.461	3.148	25.005	36.87	38.185	19.808	3.91	0.579	2.516	2.17	1.855	7.411	6.512	10.141	12.547	2.628	1.908	10.969		6.938	15.723	64.971	39.574	7.228	2.997	5.352	2.356	10.558	8.591
		35.795	8.254	4.183	6.456	7.423	30.141	18.421	58.078	29.42	24.97	0.403	0.929	1.385	4.224	7.148	9.627	6.061	5.484	3.976	3.549	8.045		12.472	5.04	36.442	23.995	4.599	0.912	12.031	16.749	23.731	24.232
		33.074	5.349	4.565	11.081	3.461	37.512	20.244	60.438	32.071	12.571	0.132	0.582	2.363	0.784	2.736	12.814	34.53	29.666	4.958	0.752	10.457		11.238	10.023	66.451	20.416	4.744	2.931	3.523	3.623	8.909	18.188
		56.124	7.87	2.929	8.421	1.479	39.567	50.43	17.807	24.576	21.636	0.63	1.88	3.351	0.907	5.963	3.534	12.712	6.485	2.394	6.005	7.095		5.657	11.266	37.861	3.331	1.29	1.01	2.118	0.815	7.264	11.748
		57.199	5.849	4.599	5.765	22.154	36.749	52.543	41.465	23.688	13.263	0.174	2.104	0.405	6.98	2.931	5.474	47.812	8.365	1.428	3.337	3.568		17.038	15.787	58.137	21.389	4.27	0.507	6.254	7.219	19.103	11.481
		24.932	22.197	16.567	3.667	23.266	18.238	44.657	22.507	25.9	3.603	2.866	0.872	0.087	1.096	4.229	9.893	13.294	22.463	2.035	0.645	11.634		6.578	9.068	39.948	25.93	2.724	0.622	1.106	16.597	14.757	13.455
		47.349	8.221	7.495	6.906	34.725	25.799	23.708	39.189	18.39	36.191	0.428	0.673	1.742	6.187	3	7.38	32.925	21.176	6.607	0.451	6.914		4.74	11.272	79.286	19.008	0.431	0.22	2.335	9.406	9.144	11.306
		26.882	3.602	32.152	10.111	16.996	41.244	24.103	28.868	16.144	21.359	0.508	0.176	0.597	4.738	16.013	7.031	4.633	3.308	3.046	0.087	0.849		15.919	10.261	77.06	30.831	1.922	0.264	1.543	3.562	14.873	4.925
		34.667	21.982	17.414	2.033	25.464	15.399	14.568	15.84	13.978	5.49	0.327	0.76	0.429	1.928	5.124	9.059	8.123	10.434	4.067	4.185	7.885		7.096	12.015	45.479	19.72	3.099	0.597	4.236	3.154	32.529	3.183
		30.597	16.933	12.809	6.06	4.919	25.301	29.807	18.574	31.501	3.897	0.917	0.323	0.884	2.324	4.44	9.86	38.138	11.951	4.229	1.597	2.365		18.031	20.492	32.665	29.392	6.34	1.169	4.046	3.881	9.823	8.72
		47.46	26.15	16.831	20.899	6.012	37	17.224	31.332	50.293	6.988	0.427	1.762	1.07	2.165	4.259	23.833	4.359	16.247	1.601	12.829	2.53		8.561	13.11	60.256	18.01	6.178	0.904	1.021	11.832	3.428	18.62
		37.376	6.151	10.654	5.996	5.122	28.022	21.902	20.936	59.387	25.573	0.934	0.107	0.824	1.798	2.381	15.385	32.065	5.754	4.337	0.432	2.421		11.36	6.341	59.502	13.166	7.135	0.464	0.72	0.47	13.21	11.417
		19.597	9.197	14.49	3.857	20.326	13.336	48.385	26.09	72.254	5.107	0.602	1.537	0.655	2.026	4.144	48.008	25.593	10.988	3.168	0.3	1.556		12.489	5.838	96.665	20.724	1.547	2.413	1.159	0.99	14.416	4.614
		50.255	16.289	45.576	11.386	32.335	10.793	27.576	19.916	24.046	5.026	0.276	0.911	0.542	5.77	6.65	41.394	21.639	20.242	0.933	0.273	4.703		5.303	20.505	66.647	16.655	7.835	1.554	1.992	3.162	6.132	6.18
		18.667	32.678	17.028	8.347	9.502	22.075	16.777	41.615	36.954	2.954	2.612	0.736	0.561	3.656	6.575	6.164	9.513	28.087	1.023	0.65	1.376		4.773	6.311	54.498	33.54	4.679	8.311	13.6	2.224	7.526	6.073
		72.27	20.968	12.151	2.274		18.792	22.339	22.879	21.744	5.142	3.562	0.856	0.618	0.835	3.561	13.559	24.385	9.304	0.618	0.53	5.861		4.307	7.754	96.841	18.332	1.377	2.427	6.044	4.464	3.993	2.588
		29.284	50.682	11.629	4.9		25.023	23.589	23.216	30.371	23.356		3.15	1.228	1.129	3.697	11.468	37.615	12.264	1.031	2.161	4.604		28.005	6.665	34.803	35.283	2.73	2.509	16.784	1.151	8.87	7.15
		17.713	15.9	9.417	9.333		41.98	5.659	22.753	33.566	1.292		1.468	9.267	7.579	6.251	11.52	21.719	6.599	2.02	0.477	6.541		17.633	20.017	27.541	3.297	12.862	0.543	5.913	5.465	8.668	18.927
		27.149	22.19	16.869	7.288		46.492	17.873	23.259	52.8	3.702		0.915	2.227	5.562	3.634	12.671	31.928	24.555	2.942	3.133	7.464		10.121	3.042	48.551	15.366	3.335	0.982	5.451	3.125	11.852	19.825
		40.735	13.207	12.446	5.578		18.404	26.384	15.683	25.048	24.843		2.878	0.935		5.674	15.362	34.466	6.143	1.652	2.115	2.124		12.011	8.835	56.949	30.498	2.034	2.415		5.324	9.831	11.594
		40.496	12.24	17.763	6.921			14.117	19.784	10.337	3.839		1.751	1.537		7.085	7.215	29.922	6.057	1.862	1.06	9.396		3.236	17.293	54.207	18.32	0.466	1.231		3.529	4.969	8.69
		33.946	7.937	12.865	9.169			10.28	40.578	26.251	16.816		3.059	1.787		2.394	6.102	32.315	13.792	4.353	0.474	6.032		14.876	16.811	26.839	17.086	3.238	0.89		1.596	10.359	9.248
		50.609	6.407	8.948	2.548			31.741	22.515	39.822	6.054		3.714			4.771	7.948	20.866	10.056	2.993	0.502	5.988		5.869	11.504	65.212	17.032	2.623	2.356		0.77	8.682	10.388
		11.923	2.993	9.082	2.13			33.093	25.27	22.911	17.801		1.195			9.765	14.958	31.023	1.443	1.965	1.023	6.028		28.302	17.249	66.487	11.954				7.81	9.333	10.183
		7.315	18.16	16.354	4.958			42.851	39.666	39.588	48.923		9.32			8.296	14.13	53.039	31.474	2.907	2.274	1.347		3.793	12.49	24.927	18.156				1.206	7.117	18.002
		41.097	16.189	7.31	2.898			18.731	22.443	31.119	19.374		5.909			6.087	2.651	8.972	16.372	6.017	4.247	20.542		3.884	19.771	74.747	9.19				2.238	3.115	25.278
		94.557	13.99	13.986	4.789			31.097	22.634	32.919	18.854		0.619			4.124	46.908	4.096	26.16	2.914	4.105	8.151		20.727	5.676	44.243	5.162				1.618	3.306	18.64
		67.775	9.255	10.214	5.905			33.528	17.732	11.563	12.452		1.562			6.502	19.843	3.951	23.384	0.572	0.363	4.273		13.621	3.584	43.143	22.81					3.585	6.288
		93.334	11.843	6.718	9.117			33.34	27.846	19.931	3.237		3.389			5.035	47.128	27.492	20.351	1.568	0.554	7.231		22.365	24.689	46.686	3.799					5.845	11.377
		51.025	2.288	14.505	11.154			30.552	19.559	13.164	11.112		1.708			6.108	19.932	40.835	7.563	0.946	0.233	4.929		11.262	8.336	58.074	3.422					7.545
		58.669	8.131	5.016				33.572	17.089	15.122	2.265		2.251			6.849	29.657	17.946	10.493	0.303	0.09	7.551		6.676	9.632	55.824	15.248					8.569
		58.928	16.712	11.287				37.402	52.397	39.138	10.068		1.44			10.436	37.211	15.271	5.729	1.269		22.036		19.903	18.209	62.55	17.953					10.073
		98.852	10.914	19.579				55.759	20.795	28.412	7.178		7.338			7.25	40.96	10.844	25.37	1.636		7.2		9.149	14.115	33.985						13.993
		94.316	6.1	14.727				30.126	22.086	10.781	9.552		1.503			10.84	33.947	37.071	11.457	14.701		2.69		3.675	9.551	31.207						2.981
		77.907	10.135	13.877				51.575	46.016	15.624	9.989		1.233			10.904	18.528	48.824	6.538	1.757		2.252		10.554	14.34	38.195						13.017
		48.127	5	20.288				21.41	27.406	32.718	6.305		1.676			11.345	28.027	34.729	2.785	0.891		3.23		19.108	6.572	35.915						7.753
		73.791	15.27	7.431				18.374	42.84	45.895	22.058		1.137			20.304	11.841	31.246	9.85	0.986		2.123		5.751	18.827	70.211						6.166
		73.178	12.057	24.853				11.315	18.54	13.587	14.068		2.919			3.3	12.166	6.583	2.774	0.35		0.922		20.927	14.189	54.229						6.065
		61.584	21.466	19.7				14.934	43.156	59.537	19.228		4.531			2.771	25.496	25.668	14.531	1.046				8.303	17.229	24.491						6.571
		89.584	17.622	14.972				21.197	31.131	17.415	7.487		2.14			7.709	40.471	29.545	8.91	0.42				10.427	13.225	18.424						16.677
		45.825		5.002				16.99	33.822	49.732			2.032			5.423	16.499	23.38	13.559	0.485				7.576	22.191	53.03						10.615
		83.096		9.019				19.18	38.977	16.031						10.808	36.958	43.391	10.827	0.548				9.549	17.122	40.12						18.532
		44.294		8.088				20.284	80.729	16.141						9.317	18.11	50.469	11.173	0.198				10.932	18.226	51.544						14.075
		74.542		4.905				6.109	61.435	16.246						10.235	11.044	21.846	18.445	1.82				6.115	10.657	53.331						3.392
		50.695						23.901	22.893	12.081						7.668	19.912	31.729	4.268	0.379				12.541	13.579	43.72						3.755
		78.43						18.302	32.577	16.871						12.805	27.373	8.572	17.785	3.231				6.44	16.852	51.805						5.218
		65.519						16.293	48.224	19.831						27.25	29.127	20.26	19.373	1.575				13.246	5.705	36.947						16.075
		69.51						17.189	61.86	12.222						11.921	20.159	48.778	8.677	2.833				14.652	18.623							6.347
		67.779						17.642	46.52	24.479						17.643	27.805	12.84	7.498	1.117				21.507	16.427							6.564
		60.851						11.391	27.677	18						23.136	38.148	32.127	8.085	3.115				1.57	46.179							10.028
		96.428						50.977	24.81	31.813						14.19	20.174	1.948	9.362	4.31				15.457	7.936							5.196
		91.907						22.408	28.395	15.016						33.237	24.59	22.862	12.019	4.861				11.818	6.632							9.527
		86.54						30.706	27.563	26.345						17.896	32.508	6.956	15.444	9.437				27.647	8.872							5.936
		67.297						19.154	28.516	36.222						14.526	19.341	25.321	11.649	10.24				7.53	5.363							4.543
		62.695						27.365	19.893	67.042						16.063	18.486	7.016	7.556	4.1				16.75	6.612
		84.216						42.432	23.189	74.21						10.032	33.303	39.162	12.326	4.034				22.964	19.164
		76.877						40.186	25.807	57.44						13.596	29.689	55.93	38.705	3.762				8.708	22.802
		68.916						37.062	31.526	40.371						8.132	32.42	40.373	31.431	2.414				21.313	14.123
		86.722						54.897	27.536	43.717						13.827	13.594	67.374	10.781	0.856				8.336	13.368
		97.484						29.484	27.987	73.653						32.318	13.392	46.059	8.182					10.964	23.533
		86.13						36.423	24.602	73.209						57.534	29.312	32.489	5.294					7.667	10.757
		64.519						22.76	37.461	81.438						31.54	22.575	38.971	5.445					8.396	10.867
		56.742						27.62	27.768	103.476						18.326	18.051	51.246	6.272					17.008	2.518
		85.192						8.101	33.739	41.842						21.43	22.528	22.786	17.374					23.523	15.85
		52.481						21.421	57.572	61.636						25.7	21.26	55.088	10.886					19.745	30.019
		60.633						28.746	41.775	52.833						26.104	40.587	39.218	9.716					10.651	32.998
		57.301						25.466	24.782	73.811						17.571	23.164	48.002	35.723					12.454	12.615
		78.354						16.503	42.589	52.78						32.165	18.641	44.88	13.792					27.955	7.973
		85.575						23.259	21.188	25.171						37.649	30.728	27.478	16.371					14.416	14.433
		79.522						33.738	32.047	59.501						14.559	20.914	64.029	9.147					9.283	15.559
		77.246						23.059	28.228	102.446						33.497	12.808	46.974	7.175					10.274	23.632
		68.247						19.973	18.712	45.521						26.026	15.133	56.025	18.614					31.437	11.65
		82.805						26.174	84.661	51.711						45.032	9.789	13.825	12.368					15.871	32.325
		81.13						23.915	44.211	77.627						22.982	4.86	25.483	8.489					18.057	14.138
		56.499						44.443	36.351	55.823						34.686	19.318	26.742	13.323					7.823	25.202
		56.099						37.983	88.257	54.782						35.226	25.178	29.352	2.634					7.408	12.507
		41.261						18.362	23.029	83.558						48.259	21.612	39.483	4.662					5.256	28.073
		57.423						43.679	41.178	102.653						18.293	21.282	37.334	14.433					30.302	8.348
		56.145						19.909	24.605	79.797						40.12	20.765	36.062	6.596					11.644	38.76
		58.064						40.772	35.376	69.196						50.533	5.937	40.924	2.715					30.327	15.249
		42.344						27.899	48.818	69.449						39.107	26.963	56.744						6.423	18.858
		57.426						71.322	45.455	76.303						20.634	11.906	25.861						11.36	10.617
		66.691						39.768	23.185	35.533						13.443	19.411	20.082						15.661	34.473
		58.372						27.6	48.487	68.747						42.728	16.893	12.814						20.726	19.583
		68.412						26.661	35.442	68.09						7.863	18.393	40.396						8.878	22.903
		95.09						25.86	36.094	56.469						10.822	23.291	29.905						7.368	8.425
		68.203						32.538	20.481	71.854						17.478	20.341	35.989						14.92	5.63
		83.866						29.609	26.376	85.647						8.5	17.678	30.211						24.721	33.651
		56.342						31.794	20.437	64.588						26.976	20.889	20.092						15.213	15.016
		49.764						21.376		100.113						9.362	13.028	27.091						26.874	35.332
		49.61						31.829		63.123						15.347	26.243	41.28						23.99	20.553
		72.056						22.778		79.184						15.898	14.288	32.74						19.446	40.371
		34.296						22.443		73.83						20.293	45.14	23.197						16.835	13.676
		71.437						35.011		61.885						9.444	16.12	31.476						8.3	27.016
		64.471						26.906		71.8						19.353	16.227	24.577						15.853	29.112
		65.513						37.338		72.093						6.99	19.734	49.085						32.93	20.21
		76.394						22.138		79.055						11.346	29.063	37.217						19.176	13.407
		70.086						30.885		46.533						9.86	30.248	86.689						0	14.382
		56.612						38.601		80.786						10.743		66.369						36.407	24.506
		76.349						13.523		52.58						11.586		45.712						30.26	39.652
		47.05						17.279		66.305						28.907		40.477						22.215	41.648
		42.501						36.602		80.728						18.1		23.775						22.215	29.808
		72.851						16.262		98.803						14.616		43.101						38.769	31.225
		71.066						18.057		71.429						21.402		32.389						19.312	44.384
		68.123						22.396		116.519						15.627		24.454						24.8	38.325
		93.149						38.104		98.626						47.24		33.615						29.879	43.236
		46.258						18.538		67.156						7.685		44.553						35.039	42.462
		49.372						16.534		91.25						19.425		47.844						41.108	16.746
		38.334						34.798		99.79						42.452		52.83						34.731	28.834
		48.195						29.468		53.538						16.11		95.685						44.07	26.646
		83.301						22.662		88.03						15.344		79.236						24.996	37.001
		62.325						21.702		65.637						15.365		86.735						30.922	24.102
		57.66						21.682		56.146						29.751		65.755						12.477	42.854
		42.117						17.62		59.472						26.024		65.504						30.445	39.848
		32.975						30.734		52.508						16.215		43.673						9.856	27.863
		25.931						14.028		72.334						23.166		88.487						33.278	46.931
		33.429						22.053		76.894						28.676		72.18						10.305	24.752
		52.388						29.555		78.07						12.061		83.473						31.953	46.417
		51.312						20.158		59.701						8.226		102.239						14.438	20.972
		72.567						46.703		70.025						16.597		73.671						36.27	21.57
		42.866						13.795		47.648						5.167		65.178						30.953	26.455
		58.068						10.242		87.646						10.814		79.824						68.784	13.952
		63.95						59.697		78.751						5.211		79.203						20.771	22.87
		29.755						13.319		36.815						11.74		71.142						7.899	15.307
		89.326						23.22		59.798						12.082		54.059						13.786	28.57
		68.497						23.429		92.099						17.362		65.466						36.4	23.306
		89.723						34.813		97.903						5.456		75.01						19.232	34.927
		41.393						24.855		90.413						6.101		74.047						14.16	22.215
		47.681						17.416		92.546						5.505		80.999						36.906	9.985
		32.675						27.585		82.091						9.376		55.901						52.207	14.342
		32.589						29.606		68.725						21.372		80.048						20.554	12.071
		35.516						21.123		89.147						9.627		82.66						9.821	11.414
		53.114						35.783		101.872						19.834		61.942						41.006	15.249
		28.177						17.5		70.997						15.553		85.232						17.526	20.805
		98.715						17.454		88.717						26.688		98.908						46.944	8.323
		81.206						19.118		78.837						8.258		98.226						16.73	9.506
		97.522						17.26		87.617						15.502		82.495						17.886	34.609
		77.728						16.773		38.693						11.976		101.326						5.882	38.156
		84.336						46.993		92.074						13.992		71.065						28.059	16.939
		76.049						18.199		59.289						12.419		104.378						26.89	24.99
		29.254						29.595		80.795						22.887		90.666						22.952	36.654
		96.131						23.272		117.017								58.234						18.792	16.469
		37.535						24.876		115.816								93.707						11.138	29.555
		94.197						11.887		80.723								93.117						24.12	42.096
		39.694						40.587		49.207								90.387						21.903	14.548
		31.601						30.987		91.148								62.577						22.167
		38.911						24.344		58.788								54.361						33.736
		58.75						20.581		86.673								96.239						32.043
								40.401		47.942								77.08						20.631
								31.032		79.882								54.885						23.578
								24.628		46.372								42.937						17.249
								26.196		66.931								87.68						22.885
								15.665		65.843								66.677						7.99
								25.665		59.624								84.692						28.42
								22.851		33.441								73.688						19.483
								26.341		67.007								70.19						19.403
								22.405		99.636								46.936						41.317
								68.972		53.306								75.627						14.194
								37.304		63.201								80.865						30.367
								11.005		77.859								55.928						25.142
										68.396								53.294						8.53
										64.238								58.85						8.508
										52.34								48.927						35.189
										95.328								84.053						21.635
										69.191								50.911						19.981
										63.687								80.55						23.246
										73.781								90.628						38.931
										43.582								109.749						22.65
										92.939								87.083						21.655
										103.108								93.56						26.974
										94.096								92.34						19.13
										76.977								85.525						18.267
										84.555								119.312						23.666
										69.421								95.222						10.429
										64.993								110.147						9.271
										95.074								64.498						22.129
										59.795								100.813						20.888
										38.396								100.407						11.148
										50.23								82.056						24.026
										50.844								109.133						20.707
										41.315								69.552						8.988
										67.224								86.251						13.17
										94.214								107.806						22.364
										63.368								77.227						22.393
										59.88								98.513						36.22
										90.229								79.92						45.039
										55.925								67.168						24.262
										73.147								84.469						21.609
										90.039								76.592						25.624
										71.323								127.139						46.879
										62.458								94.133						19.638
										59.62								57.693						14.969
										47.427								89.735						28.435
										60.289								76.003						39.893
										44.072								83.061						40.204
										79.79								69.676						31.048
										44.81								98.015						24.613
										58.344								99.968						20.756
										90.662								88.419						23.763
										74.639								100.58						24.281
										87.724								70.516						30.173
										95.976								74.964						44.872
										72.559								81.673						32.669
										59.671								84.43						23.705
										70.408								117.007						37.422
										104.717								63.662
										69.386								55.62
										90.965								97.104
										90.753								100.534
										66.682								63.637
										95.231								50.181
										74.695								85.121
										100.666								77.782
										73.404								83.3
										112.415								63.307
										84.633								108.048
										66.669								43.111
										93.784								52.171
										97.741								85.846
										98.767								68.389
										85.992								85.379
										69.12								76.623
										19.415								95.041
										20.061								47.11
										23.363								82.383
										33.481								91.069
										33.149								73.131
										40.098								66.55
										41.164								62.578
										60.305								96.234
										43.983								82.125
										52.513								98.603
										44.533								81.382
										50.215								60.976
										38.225								49.266
										73.047								48.867
										87.347								107.139
										65.321								91.427
										63.536								80.919
										70.723								79.422
										90.489								39.166
										62.421								50.911
										54.886								59.094
										110.683								43.642
																		69.501
																		91.645
																		84.192
																		55.764
																		71.539
																		59.467
																		71.673
		Lysotracker intensity, 30min, WT vs C9orf72 KO
	P value	<0.0001
	P value summary	****
	Significantly different (P < 0.05)?	Yes
		Lysotracker intensity, 30min, WT vs Smcr8 KO
	P value	<0.0001
	P value summary	****
	Significantly different (P < 0.05)?	Yes
		Lysotracker intensity, 30min, WT vs dKO
	P value	0.0031
	P value summary	**
	Significantly different (P < 0.05)?	Yes
		Lysotracker intensity, Washout 30min, WT vs C9orf72 KO
	P value	<0.0001
	P value summary	****
	Significantly different (P < 0.05)?	Yes
		Lysotracker intensity, Washout 30min, WT vs Smcr8 KO
	P value	0.0016
	P value summary	**
	Significantly different (P < 0.05)?	Yes
		Lysotracker intensity, Washout 30min, WT vs dKO
	P value	<0.0001
	P value summary	****
	Significantly different (P < 0.05)?	Yes
		Lysotracker intensity, Washout 1h, WT vs C9orf72 KO
	P value	<0.0001
	P value summary	****
	Significantly different (P < 0.05)?	Yes
		Lysotracker intensity, Washout 1h, WT vs Smcr8 KO
	P value	<0.0001
	P value summary	****
	Significantly different (P < 0.05)?	Yes
		Lysotracker intensity, Washout 1h, WT vs dKO
	P value	<0.0001
	P value summary	****
	Significantly different (P < 0.05)?	Yes
		Lysotracker intensity, Washout 3h, WT vs C9orf72 KO
	P value	<0.0001
	P value summary	****
	Significantly different (P < 0.05)?	Yes
		Lysotracker intensity, Washout 3h, WT vs Smcr8 KO
	P value	<0.0001
	P value summary	****
	Significantly different (P < 0.05)?	Yes
		Lysotracker intensity, Washout 3h, WT vs dKO
	P value	<0.0001
	P value summary	****
	Significantly different (P < 0.05)?	Yes
