# Supplementary material for: The C9orf72/SMCR8 complex maintains microglial homeostasis via RAB8A-ESCRT-mediated lysosomal repair
Source: EMBO J. 2026 May 29;45(13):4531–68. doi: 10.1038/s44318-026-00817-w (PMC13324726; doi:10.1038/s44318-026-00817-w)
Supplement: Supplementary file 6 — Source data Fig. 5 [file 44318_2026_817_MOESM6_ESM.zip › 5D/5D.xlsx]

## Sheet: Sheet1
		WT				C9orf72 KO				Smcr8 KO				dKO
	Time after 1mM LLOMe treatment	30 min	60 min	Washout 3 h	Washout 6 h	30 min	60 min	Washout 3 h	Washout 6 h	30 min	60 min	Washout 3 h	Washout 6 h	30 min	60 min	Washout 3 h	Washout 6 h
	GAL3+ lysosomes per cell	2	5	10	9	9	2	16	4	5	10	5	4	3	14	10	9
		5	5	14	1	2	8	9	5	6	7	10	4	5	10	3	6
		6	5	6	10	11	1	13	6	6	11	11	26	4	2	6	3
		4	5	8	7	12	4	3	7	7	11	3	14	7	9	5	9
		1	8	10	10	2	17	2	5	6	12	1	8	5	2	2	7
		2	9	17	7	8	4	2	7	2	6	6	7	10	4	10	3
		2	5	4	14	1	1	9	6	3	12	11	9	10	6	8	15
		5	4	8	8	3	12	8	6	5	4	7	9	5	16	4	9
		5	3	9	8	4	18	19	4	7	4	3	11	8	4	5	6
		2	7	5	12	4	12	7	8	13	8	6	19	6	6	6	6
		3	3	3	8	5	5	2	12	4	5	10	7	8	7	6	3
		2	12	6	8	3	4	8	8	9	11	11	10	2	7	7	4
		4	4	1	5	15	6	4	8	4	10	5	7	6	4	6	6
		1	8	5	9	6	3	5	9	4	14	3	10	9	7	7	9
		3	5	5	12	7	10	7	4	5	9	1	7	1	9	8	4
		2	14	2	7	4	5	8	7	4	8	25	10	10	2	8	4
		7	8	3	3	10	11	5	7	7	3	10	9	5	14	7	13
		1	9	2	2	6	13	7	12	7	3	9	14	4	8	19	6
		3	1	1	6	8	5	7	5	13	6	3	2	2	11	13	9
		2	5	8	2	12	6	7	4	7	9	7	23	8	7	5	2
		7	5	1	7	1	10	13	7	8	5	6	30	7	14	11	6
		5	2	2	7	4	11	11	6	4	6	10	17	6	11	7	9
		4	4	4	8	7	7	8	18	4	5	8	10	9	9	6	4
		7	11	1	2	20	9	4	19	6	4	11	16	4	11	9	9
		3	6	7	7	5	2	14	7	8	8	6	14	5	5	9	21
		10	4	5	7	3	9	6	16	3	6	13	10	2	12	6	13
		6	5	4	5	7	7	4	12	8	11	2	16	4	7	6	8
		6	7	5	1	5	2	4	4	14	13	4	10	7	7	6	13
		5	6	5	1	6	5	6	5	5	10	8	7	8	8	12	11
		4	7	5	1	5	11	8	8	3	10	15	7	7	9	7	14
		9	1	3	6	2	2	8	9	12	8	3	16	7	5	3	15
		3	6	3	6	7	7	4	9	3	2	6	6	6	10	6	9
		6	8	1	8	7	7	7	9	5	9	7	13	3	4	6	12
		5	9	1	9	1	11	3	23	5	3	13	10	7	5	7	9
		4	6	4	7	10	7	4	15	4	9	6	29	5	11	8	3
		2	5	4	8	7	11	5	17	5	11	5	26	5	8	8	12
		2	13	1	10	7	13	5	7	6	10	6	19	5	5	8	10
		5	10	4	7	6	8	6	10	2	13	4	17	12	6	2	12
		5	7	15	9	4	13	7	13	10	7	5	26	4	6	6	13
		3	5	3	13	2	15	12	11	9	4	5	19	8	6	8	10
		3	2	2	10	9	11	18	11	5	6	9	8	4	9	9	13
		9	3	1	12	7	15	7	14	4	10	3	24	5	8	3	10
		7	4	10	8	3	7	2	19	4	2	13	16	5	8	1	13
		6	5	7	5	1	10	6	5	3	8	10	16	6	6	5	11
		11	8	5	13	11	8	2	9	10	8	9	10	1	5	14	12
		9	9	6	13	14	4	9	10	4	8	5	19	4	4	4	10
		1	5	1	9	4	6	6	4	7	3	22	10	2	3	2	12
		13	6	12	11	5	5	16	14	4	3	25	13	8	15	15	14
		11	7	4	14	28	1	4	22	11	4	11	11	11	5	15	17
		11	4	2	9	8	8	6	16	9	10	10	14	5	6	8	13
		13	10	6	12	7	8	5	11	3	9	10	15	4	16	11	12
		2	9	8	10	6	8	5	11	5	3	9	8	9	11	8	11
		7	7	12	14	14	14	9	19	5	6	8	7	9	15	10	18
		6	17	20	8	7	12	7	15	5	12	21	8	20	14	6	10
		13	13	2	13	9	10	7	17	6	10	17	10	15	12	10	9
		6	11	6	11	8	19	17	16	5	9	16	12	11	6	6	12
		1	3	2	8	16	13	8	17	5	12	11	8	16	10	30	10
		11	3	10	11	10	11	8	18	7	8	12	7	17	17	9	18
		4	13	6	7	16	15	11	9	8	15	14	13	11	9	7	13
		9	14	9	8	10	11	11	12	4	4	9	8	22	16	8	14
		12	17	9	7	16	16	12	8	1	8	9	7	9	10	12	10
		14	17	15	13	6	12	9	8	2	11	16	8	16	6	15	15
		5	17	25	12	17	10	13	31	5	5	12		15	14	7	11
		7	1	10	12	15	14	10	15	3	5	16		7	15	16	10
		8	8	9		15	15	10	8	3	1	12		10	10	9	23
		5	8	8		22	7	12	25	6	9	16		12	16	9	14
		3	24	6		14	11	27	16	1	13	8		15	12	10	10
		6	17	9		18	25	12	8	6	6	9		9	18	16	11
		2	11	5		25	18	17	10	4	8	8		14	13	13	13
		1	5	14		27	10	18	7	5	10	7		7	26	11	15
		7	14	5		13	11	15	5	23	14	24		11	18	7	15
		9	14	8		7	15	7		8	13	10		14	23	19	16
		2	14	5		15	17	17		10	6	10		12	13	12	13
		9	12	8		6	11	9		9	3	12		8	13	13
		11	8	15		14	8	11		18	16	11		17	11	7
		17	10	4		11	10	11		8	7	16		14	11	10
		13	7	7		14	10	9		9	9	14		10	17	11
		7	11	10		13	16	6		12	8	12		12	20	7
		3	19	5		11	14	11		12	9	7		11	13	13
		8	9	6		15	13	9		12	6	11		12	16	11
		1	20	4		20	13	10		12	7	7		16	17	10
		9	12	9		10	6	12		7	10	9		18	17	9
		14	10	19		16	13	8		19	16	9		14	20	10
		14	8	9		14	20	15		6	7	13		15	14	10
		17	9	10		14	20	14		26	5	11		9	20	14
		11	16	4		8	14	6		19	12	15		9	16	18
		8	7	2		13	21	8		23	16	14		8	14	9
		13	20	2		17	13	22		16	6	20		10	9	12
		10	11	3		10	9	11		13	14	7		13	17	9
		15	17	6		15	11	3		25	13	14		12	18
		8	16	4		16	21	4		11	11	19		9	14
		8	5	9		18	18	19		10	11	16		13	21
		7	10	2		16	7	20		14	17	10		11	14
		5	10	3		15	14	20		13	17	19		9	25
		4	14	5		10	29	11		16	14	15		11	7
		10	4	8		12	13	11		12	12	20		20	18
		4	4	8		9	15	13		27	23	17		10	20
		10	15	10		15	18	20		14	11			11	10
		18	17	2		12	20	9		14	32			11	15
		6	13	7		13	5	17		12	9			22	18
		10	8	8		26	7	19		18	11			13	13
		9	10			13	7	9		14	16			10	10
		1	13			13	8	9		16	21			10	14
		2	7			27	17	20		23	5			8	21
		3	10			10	16	11		17	16			16	19
		2	18			10	17	28		10	9			18	15
		6	9			7	11	4		7	12			14	4
		9	10			15	8	10		12	18			12	12
		6	12			13	14	34		23	20			18	7
		7	9			13	11	17		30	14			14	17
		6	6				19	8		23	13			15	12
		8	6				8	19		18	16			30	15
		2	4				10	11		17	10				14
		1	11				14	18		12	13				18
		9	19				12	8		18	11				13
		12					12	17		12	16				21
		2					12	9		5	22				10
		3					14	10		17	12				12
		7					15	9		14	13
		2					17	13		24	14
		1					15	13		20	12
		2						4		13	11
		11						9		19	13
										23	18
										20	6
										13	22
										21	14
										17	9
										15	17
										13	5
										15	15
										3	15
										8	14
										12	14
										22	12
										11	12
										9	20
										14	13
										19	19
										17	18
										13	34
										15	18
										23	19
										22	9
											11
											17
											16
											11
		GAL3+ lysosomes per cell, 30min, WT vs C9orf72 KO
	P value	<0.0001
	P value summary	****
	Significantly different (P < 0.05)?	Yes
		GAL3+ lysosomes per cell, 30min, WT vs Smcr8 KO
	P value	<0.0001
	P value summary	****
	Significantly different (P < 0.05)?	Yes
		GAL3+ lysosomes per cell, 30min, WT vs dKO
	P value	<0.0001
	P value summary	****
	Significantly different (P < 0.05)?	Yes
		GAL3+ lysosomes per cell, 60min, WT vs C9orf72 KO
	P value	0.009
	P value summary	**
	Significantly different (P < 0.05)?	Yes
		GAL3+ lysosomes per cell, 60min, WT vs Smcr8 KO
	P value	0.0219
	P value summary	*
	Significantly different (P < 0.05)?	Yes
		GAL3+ lysosomes per cell, 60min, WT vs dKO
	P value	0.0006
	P value summary	***
	Significantly different (P < 0.05)?	Yes
		GAL3+ lysosomes per cell, Washout 3h, WT vs C9orf72 KO
	P value	<0.0001
	P value summary	****
	Significantly different (P < 0.05)?	Yes
		GAL3+ lysosomes per cell, Washout 3h, WT vs Smcr8 KO
	P value	<0.0001
	P value summary	****
	Significantly different (P < 0.05)?	Yes
		GAL3+ lysosomes per cell, Washout 3h, WT vs dKO
	P value	0.0035
	P value summary	**
	Significantly different (P < 0.05)?	Yes
		GAL3+ lysosomes per cell, Washout 6h, WT vs C9orf72 KO
	P value	0.0119
	P value summary	*
	Significantly different (P < 0.05)?	Yes
		GAL3+ lysosomes per cell, Washout 6h, WT vs Smcr8 KO
	P value	<0.0001
	P value summary	****
	Significantly different (P < 0.05)?	Yes
		GAL3+ lysosomes per cell, Washout 6h, WT vs dKO
	P value	0.0238
	P value summary	*
	Significantly different (P < 0.05)?	Yes
