# Supplementary material for: The C9orf72/SMCR8 complex maintains microglial homeostasis via RAB8A-ESCRT-mediated lysosomal repair
Source: EMBO J. 2026 May 29;45(13):4531–68. doi: 10.1038/s44318-026-00817-w (PMC13324726; doi:10.1038/s44318-026-00817-w)
Supplement: Supplementary file 6 — Source data Fig. 5 [file 44318_2026_817_MOESM6_ESM.zip › 5G/5G.xlsx]

## Sheet: Sheet1
		Basal				LLOMe
		WT	C9orf72 KO	Smcr8 KO	dKO	WT	C9orf72 KO	Smcr8 KO	dKO
	Lysosome size (μm2)	0.294	0.269	0.202	0.294	0.661	1.346	0.815	1.396
		0.332	0.252	0.124	0.121	1.021	2.129	1.358	1.096
		0.164	0.135	0.349	0.201	1.536	1.404	0.75	0.387
		0.092	0.26	0.145	0.143	0.514	1.813	1.998	1.343
		0.136	0.129	0.114	0.114	0.72	0.626	0.98	1.127
		0.262	0.363	0.173	0.118	0.943	0.778	2.051	2.609
		0.265	0.176	0.161	0.15	0.526	0.721	1.684	1.134
		0.141	0.195	0.174	0.278	1.536	0.842	1.258	0.261
		0.233	0.129	0.154	0.132	0.891	1.031	1.041	0.442
		0.24	0.172	0.198	0.243	0.278	0.923	0.475	0.585
		0.173	0.133	0.384	0.184	0.532	0.47	0.724	0.56
		0.233	0.129	0.097	0.203	1.524	1.86	1.03	1.372
		0.118	0.208	0.194	0.32	0.326	0.684	0.668	1.011
		0.236	0.317	0.21	0.144	1.824	1.538	0.503	1.519
		0.317	0.202	0.25	0.153	0.811	0.839	0.286	0.996
		0.113	0.168	0.189	0.164	1.708	1.999	1.861	2.041
		0.266	0.212	0.15	0.236	0.614	1.165	0.679	0.286
		0.284	0.229	0.291	0.148	0.477	0.73	1.829	0.744
		0.129	0.117	0.127	0.16	1.912	0.976	0.923	0.566
		0.133	0.201	0.133	0.261	1.336	0.925	2.034	0.626
		0.113	0.194	0.128	0.124	0.795	0.481	1.084	1.5
		0.199	0.173	0.362	0.13	1.182	0.285	0.553	1.296
		0.173	0.177	0.156	0.206	0.403	0.699	0.892	1.218
		0.135	0.205	0.187	0.114	0.878	1.79	1.986	1.278
		0.131	0.204	0.215	0.156	1.47	0.966	1.026	1.448
		0.242	0.212	0.227	0.253	0.383	0.748	0.77	0.38
		0.136	0.12	0.105	0.255	0.24	0.65	1.113	1.269
		0.139	0.262	0.167	0.158	0.247	0.861	0.898	0.397
		0.172	0.202	0.239	0.215	0.397	0.505	0.948	0.972
		0.111	0.131	0.085	0.192	0.647	1.122	1.465	2.647
		0.268	0.195	0.147	0.209	0.335	0.315	1.53	0.718
		0.263	0.242	0.282	0.238	1.594	0.776	0.641	1.359
		0.271	0.125	0.187	0.163	0.508	1.693	0.888	0.816
		0.105	0.439	0.215	0.219	0.612	0.522	1.104	1.088
		0.343	0.16	0.178	0.112	0.467	0.659	0.463	0.999
		0.321	0.235	0.266	0.165	0.776	1.044	0.707	0.618
		0.279	0.258	0.114	0.34	1.257	1.666	0.884	1.745
		0.145	0.305	0.086	0.17	1.15	1.513	2.21	1.349
		0.102	0.147	0.146	0.178	0.431	0.611	0.76	1.389
		0.099	0.111	0.171	0.132	0.566	0.872	0.983	1.281
		0.165	0.153	0.126	0.191	0.628	0.734	0.252	0.774
		0.201	0.129	0.106	0.217	0.832	1.845	1.971	0.44
		0.108	0.136	0.165	0.215	0.297	0.353	0.78	1.018
		0.117	0.173	0.192	0.144	0.622	0.251	0.909	1.124
		0.189	0.188	0.233	0.159	0.365	1.013	1.208	0.766
		0.122	0.135	0.149	0.199	0.831	0.89	0.812	0.653
		0.173	0.133	0.083	0.105	0.266	1.424	0.522	0.706
		0.257	0.157	0.09	0.269	0.231	0.71	1.262	1.023
		0.147	0.18	0.321	0.258	0.487	0.845	1.655	1.568
		0.163	0.127	0.117	0.232	0.313	0.458	0.624	0.819
		0.231	0.231	0.222	0.244	0.564	0.943	0.764	1.01
		0.228	0.21	0.131	0.149	0.581	0.72	0.329	1.185
		0.189	0.203	0.203	0.201	0.98	0.979	0.642	1.172
		0.236	0.246	0.174	0.233	0.89	0.761	0.737	0.692
		0.149	0.235	0.225	0.206	0.835	0.843	0.449	1.069
		0.147	0.169	0.231	0.14	0.595	1.259	0.756	0.831
		0.182	0.244	0.149	0.168	0.596	1.278	1.028	0.747
		0.198	0.239	0.146	0.204	0.873	1.259	1.268	1.138
		0.215	0.217	0.215	0.164	0.972	0.864	0.31	0.462
		0.197	0.142	0.149	0.192	0.951	0.839	0.873	1.058
		0.241	0.238	0.163	0.171		0.29	1.08
		0.214	0.23	0.173	0.17		0.893	0.776
		0.222	0.136	0.156	0.207			0.8
		0.2	0.176	0.21	0.181
		0.137	0.237	0.21	0.147
		0.225	0.172	0.138	0.161
		0.141	0.152	0.15	0.186
		0.196	0.242	0.129	0.231
		0.219	0.163	0.136	0.24
		0.239	0.135	0.214	0.168
		0.247	0.168	0.227	0.149
		0.208	0.213	0.284	0.158
		0.212	0.207	0.108	0.243
		0.203	0.139	0.162	0.141
		0.151	0.227	0.186	0.191
		0.139	0.233	0.328	0.211
		0.211	0.238	0.543	0.21
		Lysosome size (μm2), Basal, WT vs C9orf72 KO
	P value	0.8736
	P value summary	ns
	Significantly different (P < 0.05)?	No
		Lysosome size (μm2), Basal, WT vs Smcr8 KO
	P value	0.5641
	P value summary	ns
	Significantly different (P < 0.05)?	No
		Lysosome size (μm2), Basal, WT vs dKO
	P value	0.5906
	P value summary	ns
	Significantly different (P < 0.05)?	No
		Lysosome size (μm2), LLOMe, WT vs C9orf72 KO
	P value	0.0197
	P value summary	*
	Significantly different (P < 0.05)?	Yes
		Lysosome size (μm2), LLOMe, WT vs Smcr8 KO
	P value	0.0062
	P value summary	**
	Significantly different (P < 0.05)?	Yes
		Lysosome size (μm2), LLOMe, WT vs dKO
	P value	0.0027
	P value summary	**
	Significantly different (P < 0.05)?	Yes
