# Supplementary material for: The C9orf72/SMCR8 complex maintains microglial homeostasis via RAB8A-ESCRT-mediated lysosomal repair
Source: EMBO J. 2026 May 29;45(13):4531–68. doi: 10.1038/s44318-026-00817-w (PMC13324726; doi:10.1038/s44318-026-00817-w)
Supplement: Supplementary file 6 — Source data Fig. 5 [file 44318_2026_817_MOESM6_ESM.zip › 5H/5H.xlsx]

## Sheet: Sheet1
		Normal				Enlarged,Intact				Enlarged,Ruptured
		WT	C9orf72 KO	Smcr8 KO	dKO	WT	C9orf72 KO	Smcr8 KO	dKO	WT	C9orf72 KO	Smcr8 KO	dKO
	Lysosome State(%)	60	20	40	20	20	40	60	60	20	40	0	20
		66.7	33.3	0	33.3	33.3	33.3	50	66.7	0	33.3	50	0
		50	16.7	28.6	25	25	66.7	42.9	50	25	16.7	28.6	25
		75	25	12.5	28.6	25	62.5	50	42.9	0	12.5	37.5	28.6
		44.4	20	11.1	11.1	33.3	40	44.4	44.4	22.2	40	44.4	44.4
		20	20	33.3	14.3	40	40	50	42.9	40	40	16.7	42.9
		25	25	25	25	50	75	50	50	25	0	25	25
		75	20	40	20	25	40	40	60	0	40	20	20
		20	16.7	14.3	33.3	40	66.7	42.9	33.3	40	16.7	42.9	33.3
		30	20	30	10	30	40	60	60	40	40	10	30
		44.4	22.2	11.1	22.2	33.3	44.4	44.4	44.4	22.2	33.3	44.4	33.3
		50	28.6	37.5	25	37.5	42.9	37.5	12.5	12.5	28.6	25	62.5
		57.1	28.6	28.6	16.7	28.6	42.9	42.9	66.7	14.3	28.6	28.6	16.7
		50	20	40	33.3	33.3	40	40	33.3	16.7	40	20	33.3
		28.6	14.3	14.3	28.6	42.9	57.1	42.9	42.9	28.6	28.6	42.9	28.6
		50	16.7	16.7	16.7	33.3	33.3	50	50	16.7	50	33.3	33.3
		57.1	28.6	28.6	25	28.6	42.9	42.9	25	14.3	28.6	28.6	50
		55.6	11.1	30	30	33.3	44.4	40	50	11.1	44.4	30	20
		50	20	30	20	33.3	60	30	20	16.7	20	40	60
		40	20	33.3	20	20	60	16.7	60	40	20	50	20
		80		16.7		20		50		0		33.3
		66.7		33.3		33.3		16.7		0		50
		75				25				0
		Lysosome State(%), Normal, WT vs C9orf72 KO
	P value	<0.0001
	P value summary	****
	Significantly different (P < 0.05)?	Yes
		Lysosome State(%), Normal, WT vs Smcr8 KO
	P value	<0.0001
	P value summary	****
	Significantly different (P < 0.05)?	Yes
		Lysosome State(%), Normal, WT vs dKO
	P value	<0.0001
	P value summary	****
	Significantly different (P < 0.05)?	Yes
