# Supplementary material for: The C9orf72/SMCR8 complex maintains microglial homeostasis via RAB8A-ESCRT-mediated lysosomal repair
Source: EMBO J. 2026 May 29;45(13):4531–68. doi: 10.1038/s44318-026-00817-w (PMC13324726; doi:10.1038/s44318-026-00817-w)
Supplement: Supplementary file 7 — Source data Fig. 6 [file 44318_2026_817_MOESM7_ESM.zip]

Archive with 34 entries (28 files):
- 6A/
- 6A/6A.pdf
- 6B/
- 6B/6B.pdf
- 6C/
- 6C/6C-1-Basal-C9orf72 KO.tif
- 6C/6C-1-Basal-dKO.tif
- 6C/6C-1-Basal-Smcr8 KO.tif
- 6C/6C-1-Basal-WT.tif
- 6C/6C-2-LLOMe 10 min-C9orf72 KO.tif
- 6C/6C-2-LLOMe 10 min-dKO.tif
- 6C/6C-2-LLOMe 10 min-Smcr8 KO.tif
- 6C/6C-2-LLOMe 10 min-WT.tif
- 6C/6C-3-LLOMe 30 min-C9orf72 KO.tif
- 6C/6C-3-LLOMe 30 min-dKO.tif
- 6C/6C-3-LLOMe 30 min-Smcr8 KO.tif
- 6C/6C-3-LLOMe 30 min-WT.tif
- 6D/
- 6D/6D.xlsx
- 6E/
- 6E/6E-1-Basal-C9orf72 KO.tif
- 6E/6E-1-Basal-dKO.tif
- 6E/6E-1-Basal-Smcr8 KO.tif
- 6E/6E-1-Basal-WT.tif
- 6E/6E-2-LLOMe 10 min-C9orf72 KO.tif
- 6E/6E-2-LLOMe 10 min-dKO.tif
- 6E/6E-2-LLOMe 10 min-Smcr8 KO.tif
- 6E/6E-2-LLOMe 10 min-WT.tif
- 6E/6E-3-LLOMe 30 min-C9orf72 KO.tif
- 6E/6E-3-LLOMe 30 min-dKO.tif
- 6E/6E-3-LLOMe 30 min-Smcr8 KO.tif
- 6E/6E-3-LLOMe 30 min-WT.tif
- 6F/
- 6F/6F.xlsx
