# Supplementary material for: The C9orf72/SMCR8 complex maintains microglial homeostasis via RAB8A-ESCRT-mediated lysosomal repair
Source: EMBO J. 2026 May 29;45(13):4531–68. doi: 10.1038/s44318-026-00817-w (PMC13324726; doi:10.1038/s44318-026-00817-w)
Supplement: Supplementary file 7 — Source data Fig. 6 [file 44318_2026_817_MOESM7_ESM.zip › 6D/6D.xlsx]

## Sheet: Sheet1
		WT		C9orf72 KO		Smcr8 KO		dKO
	Time after 1mM LLOMe treatment	10 min	30 min	10 min	30 min	10 min	30 min	10 min	30 min
	CHMP2B+ Lysosomes per cell (%)	52	20	60	44.8276	29.7297	46.1538	51.0204	21.7391
		58.8235	12.9032	83.3333	35	32.2581	20.8333	21.4286	8.33333
		50	39.1304	72.7273	22.7273	45.4545	46.1538	29.2683	47.8261
		66.6667	20.5128	68.75	16.6667	60	21.0526	54.5455	9.375
		77.7778	5.26316	62.5	18.1818	48.1482	37.1429	52.3809	0
		68.1818	55.5556	63.6364	25	33.3333	8	25	21.0526
		68.9655	25	60	58.3333	74.0741	26.2295	68.75	53.8462
		15.1515	35	72.7273	41.1765	55.5556	19.3548	35.7143	30
		66.6667	12.5	13.0435	18.9189	90	3.63636	62.1622	21.7391
		66.6667	8.33333		14.2857	66.6667	20.7547	63.6364	7.69231
		52	27.5862	8.51064	9.52381	51.5151	22.6415	37.1429	17.6471
		37.5	36	28.5714	0	2.32558	0	26.6667	45
		94.4444	54.5455	52.3809	44.4444	93.75	0	31.1475	23.0769
		41.1765	34.6154	59.0909	5.88235	27.2727	0	53.8462	20
		78.5714	18.1818	44.4444	23.3333	50	23.6842	44.1176	8.33333
		73.3333	85.7143	57.8947	35.2941	47.6191	0	48.1482	8.33333
		69.5652	50	65	24.1379	11.7647	0	46.875	20.8333
		40	50	39.2857	25	27.7778	8.82353	45.4545	6.25
		75	27.907	53.3333	16.6667	21.7391	32.4324	52.1739	4.7619
		76.6667	31.25	40.9091	0	53.125	9.67742	34.7826	23.0769
		86.6667	60.6061	50	9.09091	65.7143	18.5185	56.6667	17.3913
		42.3077	48.3871	37.5	29.4118	71.4286	0	38.0952	25
		47.8261	48	94.1176	33.3333	50.7936	0	34.6154	8.57143
		60	37.037	46.1538	10.8696	42.8571	33.3333	46.875	17.1429
		65.625	69.2308	28.5714	50	55	5.12821	50	17.3913
		56.5217	18.75	70.5882	11.1111	46.6667	8.77193	70.3704	14.2857
		85.1852	32	91.8919	23.8095	43.5897	4.54545	54.1667	50
		41.6667	17.8571	54.5455	66.6667	51.282	5.35714	29.1667	12.5
		69.2308	70.9677	22.7273	27.2727	41.8182	7.69231	40	35.7143
		50	4.65116	38.4615	30.7692	6.89655	11.7647	38.0952	16.6667
		78.0488	29.8246	29.6296	3.84615	47.0588	14.5161	53.6585	16
		79.3103	23.8095	71.4286	13.6364	54.8387	36.3636	48	17.3913
		68.75	14.2857	63.6364	6.25	66.6667	6.66667	52.9412	12.5
		81.8182	32	22.2222	9.09091	64	18.6046	47.6191	16.6667
		88	31.5789	52.1739	28.125	36.1111	43.4783	55	32.3529
		67.8571	31.25	61.1111	26.4706	48.7805	38.8889	30	36.8421
		55	40.8163	64	18.6046	36	31.25	74.0741	33.3333
		20	57.1429	70	26.3158	36.6667	11.1111	40.9836	13.7931
		62.963	50	70.5882	33.3333	29.1667	5.71429	64.1026	10.7143
		44.7368	40.625	86.6667	6.25	30.4348	22.2222	42.3077	50
		58.9744	76.4706	85.7143	30.7692	40	17.3913	50	38.4615
		60.8696	29.4118	58.8235	12.9032	58.1395	17.3913	21.2121	41.1765
		14.2857	27.027	52.9412	22.5	42.8571	30	26.9231	56.25
		85.7143	96.1539	35.2941	25	51.6129	14.2857	80	61.5385
		32.5581	38.4615	54.5455	23.0769	48.5714	0	51.8518	40
		65.2174	22.2222	46.4286	31.0345	63.1579	19.0476	37.037	21.0526
		62.5	55.5556	50	14.2857	61.5385	0	45.4545	50
		66.6667	38.0952	50	40	21.2121	0	85.7143	36
		54.1667	46.3415	47.8261	37.5	50	12.5	50	11.7647
		61.1111	26.9231	78.2609	13.3333	30.4348	8.33333	42.8571	27.2727
		94.1176	48.4849	63.6364	9.09091	68.5714	4.16667	73.6842	18.1818
		62.8571	9.09091	75.5556	20	37.5	2.85714	63.6364	19.0476
		41.1765	12.9032	20	23.0769	57.1429	0	58.8235	0
		62.963	10.8108	44.4444	38.8889	52.3809	0	69.2308	8
		77.4193	7.69231	36.8421	11.1111	55.1724	0	46.1538	4
		70.5882	11.1111	60	40	46.1538	2.8169	76.9231	6.45161
		82.7586	10.5263	20	5.66038	33.3333	5.88235	78.5714	4.16667
		36.3636	34.4828	57.6923	10	70.3704	5.12821	69.2308	12.5
		50	18.75	44.8276	2.27273	33.3333	15.2174	42.1053	11.1111
		91.6667	11.5385	50	16.6667	38.7097	0	80	3.7037
		36	12.1212	42.1053	14.2857	45.8333	6.97674	28.125	9.67742
		21.4286	19.0476	48.1482	0	36.3636	0	88.2353	21.6216
		50	23.5294	30	23.0769	63.6364	0	31.5789	13.3333
		87.5	21.7391	50	12.9032	50	4.87805	25	22.5806
		54.5455	5	58.6207	16.6667	45	18.4211	52.1739	12.9032
		86.6667	22.0339	30.7692	0	58.8235	4.7619	31.25	0
		46.1538	11.5385	72.7273	5.88235	57.8947	0	9.52381	13.6364
		44.4444	29.4118	61.5385	25	45	9.09091	43.4783	13.0435
		50	42.1053	75	18.75	58.8235	8.33333	38.0952	23.0769
		42.1053	37.5	13.3333	16.6667	42.8571	9.52381	14.2857	6.66667
		50	33.3333	36.8421	20		4.54545	36.3636	4.54545
		42.8571	34.7826	45	14.2857		7.14286	21.4286	13.0435
		72.2222	33.3333	43.75	20		0	56.25	5
		42.8571	35.4839	7.14286	8.69565		5	21.4286	9.52381
		91.6667	39.3939	60	13.7931		7.69231	60	5.55556
		56.25	28.5714	69.2308	10.7143		11.5385	37.5	6.55738
		92.8571	33.3333	41.6667	8.69565		7.5	40	10.9091
		70.5882	18.1818	51.5151	12.7273
		100	20.6897	53.8462	15.625
		94.4444	20	50	4.34783
		66.6667	18.1818	78.5714	8.33333
		57.1429	33.3333	47.0588	27.2727
		47.3684	89.7436	20	20.8333
		80.9524	48.2759	25	0
		79.1667	20	68.421	13.3333
		53.8462	16.6667	40	11.4286
		48.1482	52.6316	80	25
		61.5385	43.3333	56.25	5
		78.9474	48.6487	78.9474	4.34783
		73.6842	83.3333	50	4.7619
		66.6667	87.5	58.6207	0
			64.4068	30	72.7273
			47.2222	45	64.5161
			63.6364	77.7778	85.7143
			85.1852	61.1111	62.7451
			76.9231	80	46.1538
			72.7273		61.2903
			82.6087		66.6667
			76.9231		55.8824
			75		76.4706
			36.6667		86.6667
			63.1579		12.5
			36.6667		44.4444
			97.6191		76.1905
			45.1613		44.6429
			85.1852		67.8571
			75		52.3809
			57.1429		70
			66.6667		57.4074
			56.7568		61.7647
			69.697		54.5455
			86.9565		77.2727
			85.7143		80.7692
			88.3333		82.6923
			80		25.641
			52.1739		10
			18.1818		45.614
			65.7895		5.66038
			67.7419		50
			35.2941		62.5
			66.6667		44.8276
			59.0909		85.1852
			73.6842		70
			69.2308		70.5882
			86.6667		71.4286
			95.3488		75.6757
			74.1936		41.6667
			85.3658		69.5652
			84.8485		61.5385
			37.037		66.6667
			46.6667		90.4762
			82.5397		50
			92.5926		65.2174
			57.6923		63.6364
			64
			78.7879
			100
			82.8571
			81.25
			55.8824
		CHMP2B+ Lysosomes per cell (%), 10min, WT vs C9orf72 KO
	P value	0.0043
	P value summary	**
	Significantly different (P < 0.05)?	Yes
		CHMP2B+ Lysosomes per cell (%), 10min, WT vs Smcr8 KO
	P value	<0.0001
	P value summary	****
	Significantly different (P < 0.05)?	Yes
		CHMP2B+ Lysosomes per cell (%), 10min, WT vs dKO
	P value	<0.0001
	P value summary	****
	Significantly different (P < 0.05)?	Yes
		CHMP2B+ Lysosomes per cell (%), 30min, WT vs C9orf72 KO
	P value	<0.0001
	P value summary	****
	Significantly different (P < 0.05)?	Yes
		CHMP2B+ Lysosomes per cell (%), 30min, WT vs Smcr8 KO
	P value	<0.0001
	P value summary	****
	Significantly different (P < 0.05)?	Yes
		CHMP2B+ Lysosomes per cell (%), 30min, WT vs dKO
	P value	<0.0001
	P value summary	****
	Significantly different (P < 0.05)?	Yes
