# Supplementary material for: The C9orf72/SMCR8 complex maintains microglial homeostasis via RAB8A-ESCRT-mediated lysosomal repair
Source: EMBO J. 2026 May 29;45(13):4531–68. doi: 10.1038/s44318-026-00817-w (PMC13324726; doi:10.1038/s44318-026-00817-w)
Supplement: Supplementary file 7 — Source data Fig. 6 [file 44318_2026_817_MOESM7_ESM.zip › 6F/6F.xlsx]

## Sheet: Sheet1
		WT		C9orf72 KO		Smcr8 KO		dKO
	Time after 1mM LLOMe treatment	10 min	30 min	10 min	30 min	10 min	30 min	10 min	30 min
	CHMP2B puncta per cell	13	6	15	13	11	6	25	5
		12	4	10	7	10	6	9	4
		16	9	16	6	16	6	12	11
		14	9	11	3	15	5	6	3
		14	1	10	6	11	13	11	3
		15	15	15	4	20	3	4	5
		20	8	12	7	15	16	11	7
		5	7	16	8	20	12	10	6
		28	3	6	7	13	2	23	5
		18	2	23	7	17	12	14	3
		13	8	4	4	8	13	13	3
		10	9	2	1	15	1	8	9
		17	18	11	4	15	3	19	9
		7	9	13	1	9	3	14	4
		11	2	8	7	10	10	15	1
		11	12	11	6	7	1	13	1
		16	19	13	7	13	3	15	5
		10	8	11	5	13	8	10	2
		19	12	8	3	20	13	12	1
		23	5	10	4	24	4	8	6
		26	20	14	1	17	6	17	4
		11	15	6	5	24	3	19	7
		11	12	16	6	11	2	18	3
		12	10	6	5	17	14	15	7
		21	9	3	11	20	3	14	4
		14	6	24	3	23	5	19	7
		23	16	34	5	4	3	13	19
		5	5	24	14	16	6	7	7
		10	22	7	6	18	3	14	5
		14	2	10	9	16	6	8	3
		32	17	8	6	13	11	22	4
		46	5	25	8	20	8	12	4
		11	4	14	2	18	1	9	3
		9	8	4	2	11	10	10	3
		22	6	14	9	7	10	33	11
		19	10	11	9	7	7	12	14
		11	20	16	8	20	5	20	10
		4	8	23	5	9	4	25	5
		17	12	24	12	16	4	25	3
		17	13	13	2	17	8	11	12
		23	13	14	10	12	5	13	10
		14	10	10	4	16	6	7	7
		2	10	10	12	7	18	7	9
		24	25	12	6	17	13	28	16
		14	10	18	7	7	0	14	12
		15	6	13	12	24	1	20	4
		10	15	8	2	6	8	15	16
		14	8	7	6	12	1	18	9
		13	19	11	14	11	1	18	2
		11	7	18	3	16	1	9	7
		16	16	22	3	12	6	14	0
		22	7	36	4	9	6	7	6
		14	7	3	8	19	3	10	7
		34	4	8	7	11	4	9	5
		24	3	8	4	12	2	6	8
		12	7	12	8	11	4	10	1
		24	8	4	0	5	3	11	7
		8	10	15	5	7	3	9	3
		7	8	13	2	6	6	8	3
		11	3	20	6	9	12	12	4
		10	7	10	4	10	1	9	7
		8	7	13	5	11	9	15	10
		9	10	3	2	9	3	6	14
		14	5	5	6	10	2	4	11
		12	2	17	9	12	7	13	7
		13	17	8	4	7	10	10	9
		6	3	8	1	8	3	3	3
		8	7	10	1	4	4	13	12
		10	8	11	9	3	8	8	6
		8	14	2	6	7	3	3	6
		22	12	7	7	1	2	4	2
		3	13	13	5	2	2	8	1
		13	11	7	4	2	2	9	4
		6	14	2	8	8	2	3	5
		11	18	9	2	6	1	6	2
		9	12	9	8	2	3	6	1
		14	9	5	8	11	6	7	17
		12	8	17	2	1	9	5	19
		18	6	8	9	11		6
		17	9	9	9	4		9
		12	5	11	2	1		2
		12	15	9	6	1		2
		9	35	4	8	5		9
		19	19	10	7	9		7
		19	4	17	1	7		4
		7	10	10	5	1		8
		13	23	8	11	4		8
		8	13	9	7			5
		16	18	15	1			1
		17	30	12	6			6
		18	28	17	6			6
			38	5	2			7
			17	9	24			5
			14	14	20			1
			23	11	6			2
			20	16	32			4
			16		6
			19		19
			20		40
			6		19
			11		26
			24		26
			11		3
			41		24
			14		32
			23		25
			6		19
			12		11
			26		14
			21		31
			23		21
			20		12
			24		17
			53		21
			56		43
			24		10
			4		4
			25		26
			21		3
			12		16
			18		15
			13		13
			28		47
			27		23
			26		21
			41		24
			23		20
			32		28
			35		5
			28		32
			10		8
			7		16
			52		19
			50		13
			15		15
			16		21
			26
			36
			29
			26
			19
		CHMP2B puncta per cell, 10min, WT vs C9orf72 KO
	P value	0.0492
	P value summary	*
	Significantly different (P < 0.05)?	Yes
		CHMP2B puncta per cell, 10min, WT vs Smcr8 KO
	P value	0.0123
	P value summary	*
	Significantly different (P < 0.05)?	Yes
		CHMP2B puncta per cell, 10min, WT vs dKO
	P value	0.0041
	P value summary	**
	Significantly different (P < 0.05)?	Yes
		CHMP2B puncta per cell, 30min, WT vs C9orf72 KO
	P value	<0.0001
	P value summary	****
	Significantly different (P < 0.05)?	Yes
		CHMP2B puncta per cell, 30min, WT vs Smcr8 KO
	P value	<0.0001
	P value summary	****
	Significantly different (P < 0.05)?	Yes
		CHMP2B puncta per cell, 30min, WT vs dKO
	P value	<0.0001
	P value summary	****
	Significantly different (P < 0.05)?	Yes
