# Supplementary material for: The C9orf72/SMCR8 complex maintains microglial homeostasis via RAB8A-ESCRT-mediated lysosomal repair
Source: EMBO J. 2026 May 29;45(13):4531–68. doi: 10.1038/s44318-026-00817-w (PMC13324726; doi:10.1038/s44318-026-00817-w)
Supplement: Supplementary file 8 — Source data Fig. 7 [file 44318_2026_817_MOESM8_ESM.zip]

Archive with 54 entries (41 files):
- Figure 7/
- Figure 7/7A/
- Figure 7/7A/7A-1-Basal-C9orf72 KO.tif
- Figure 7/7A/7A-1-Basal-dKO.tif
- Figure 7/7A/7A-1-Basal-Smcr8 KO.tif
- Figure 7/7A/7A-1-Basal-WT.tif
- Figure 7/7A/7A-2-LLOMe 30 min-C9orf72 KO.tif
- Figure 7/7A/7A-2-LLOMe 30 min-dKO.tif
- Figure 7/7A/7A-2-LLOMe 30 min-Smcr8 KO.tif
- Figure 7/7A/7A-2-LLOMe 30 min-WT.tif
- Figure 7/7A/7A-3-Washout 3 h -C9orf72 KO.tif
- Figure 7/7A/7A-3-Washout 3 h-dKO.tif
- Figure 7/7A/7A-3-Washout 3 h-Smcr8 KO.tif
- Figure 7/7A/7A-3-Washout 3 h-WT.tif
- Figure 7/7B/
- Figure 7/7B/7B.xlsx
- Figure 7/7C/
- Figure 7/7C/7C.pdf
- Figure 7/7D/
- Figure 7/7D/7D-1-Basal-C9orf72 KO.tif
- Figure 7/7D/7D-1-Basal-dKO.tif
- Figure 7/7D/7D-1-Basal-Smcr8 KO.tif
- Figure 7/7D/7D-1-Basal-WT.tif
- Figure 7/7D/7D-2-LLOMe 30 min-C9orf72 KO.tif
- Figure 7/7D/7D-2-LLOMe 30 min-dKO.tif
- Figure 7/7D/7D-2-LLOMe 30 min-Smcr8 KO.tif
- Figure 7/7D/7D-2-LLOMe 30 min-WT.tif
- Figure 7/7D/7D-2-Washout 3 h-C9orf72 KO.tif
- Figure 7/7D/7D-2-Washout 3 h-dKO.tif
- Figure 7/7D/7D-2-Washout 3 h-Smcr8 KO.tif
- Figure 7/7D/7D-2-Washout 3 h-WT.tif
- Figure 7/7E/
- Figure 7/7E/7E.xlsx
- Figure 7/7F/
- Figure 7/7F/7F.pdf
- Figure 7/7G/
- Figure 7/7G/7G.xlsx
- Figure 7/7H/
- Figure 7/7H/7H.xlsx
- Figure 7/7I/
- Figure 7/7I/7I.xlsx
- Figure 7/7J/
- Figure 7/7J/7J-dKO_expressing-GFP-RAB5-_GFP.tif
- Figure 7/7J/7J-dKO_expressing-GFP-RAB5-_Merge.tif
- Figure 7/7J/7J-dKO_expressing-GFP-RAB7-_LAMP1.tif
- Figure 7/7J/7J-dKO_expressing-GFP-RAB7-_pT72-RAB8A.tif
- Figure 7/7J/7J-WT_expressing-GFP-RAB5-_GFP.tif
- Figure 7/7J/7J-WT_expressing-GFP-RAB5-_Merge.tif
- Figure 7/7J/7J-WT_expressing-GFP-RAB7-_LAMP1.tif
- Figure 7/7J/7J-WT_expressing-GFP-RAB7-_pT72-RAB8A.tif
- Figure 7/7K/
- Figure 7/7K/7K.xlsx
- Figure 7/7L/
- Figure 7/7L/7L.xlsx
