# Supplementary material for: The C9orf72/SMCR8 complex maintains microglial homeostasis via RAB8A-ESCRT-mediated lysosomal repair
Source: EMBO J. 2026 May 29;45(13):4531–68. doi: 10.1038/s44318-026-00817-w (PMC13324726; doi:10.1038/s44318-026-00817-w)
Supplement: Supplementary file 8 — Source data Fig. 7 [file 44318_2026_817_MOESM8_ESM.zip › Figure 7/7B/7B.xlsx]

## Sheet: Sheet1
		WT		C9orf72 KO		Smcr8 KO		dKO
	Time after 1mM LLOMe treatment	30 min	Washout 3 h	30 min	Washout 3 h	30 min	Washout 3 h	30 min	Washout 3 h
	pT72-RAB8A+ lysosomes per cell(%)	0	0	10	19.2308	0	0	0	3.7037
		0	9.67742	4.7619	11.1111	25	8.69565	7.14286	3.22581
		10.5263	5.55556	11.1111	4	11.7647	0	0	0
		0	40	16.6667	6.25	0	0	6.25	0
		8.69565	0	10	10.5263	12.5	0	0	6.25
		6.25	0	5.88235	4.34783	0	0	0	0
		0	0	14.2857	3.0303	0	3.44828	0	0
		33.3333	8.33333	7.69231	3.0303	25	2.12766	0	0
		14.2857	20	6.25	5	16.6667	9.375	0	6.25
		40	6.25	5.26316	0	0	6.66667	15.3846	0
		25	0	12.5	0	0	0	0	4.34783
		10	28.5714	11.1111	10.7143	0	4.16667	14.2857	0
		20	11.1111	11.1111	0	0	0	0	3.44828
		9.09091	7.14286	20	3.84615	0	0	0	0
		9.09091	20	0	4.54545	14.2857	3.125	4.34783	5.55556
		20	4.34783	6.66667	20	10.5263	4.08163	8.33333	2.5
		16.6667	9.09091	0	0	0	0	8.69565	0
		18.1818	23.5294	6.25	15	5.55556	0	0	0
		18.1818	5.55556	8.33333	12.5	0	0	0	4
		0	4.54545	0	0	0	5	0	0
		15.3846	25	0	0	0	0	6.25	12.5
		13.3333	10	0	5.26316	10	7.69231	16.6667	6.25
		0	12.5	0	16.6667	12.5	5.55556	7.69231	0
		0	6.45161	10	0	0	0	0	6.25
		0	9.52381	5.55556	0	18.1818	0	0	12
		10	7.14286	0	7.69231	17.6471	0	8.33333	0
		40	0	8.33333	4.54545	9.09091	0	9.09091	0
		0	9.09091	0	0	0	0	0	5.55556
		22.2222	7.69231	0	3.7037	0	6.89655	15.7895	0
		40	0	0	26.6667	0	4.65116	14.2857	0
		15.3846	15.3846	0	0	0	0	11.5385	5.71429
		0	5.88235	0	3.7037	7.69231	0	7.40741	2
		10	4.34783	8.33333	8.82353	0	3.57143	0	0
		12.5	11.1111	5.26316	8.33333	0	13.0435	0	0
		20	18.75	25	0	0	0	0	2.43902
		0	0	0	0	0	0	0	0
		6.25	28.5714	0	10	0	3.7037	15.7895	0
		12.5	0	0	10	0	0	0	3.125
		0	9.09091	0	0	0	0	10	0
		6.89655	37.5	14.2857	0	14.2857	0	0	0
		0	18.1818	33.3333	0	0	8.33333	25	2.77778
		5.55556	50	8.33333	0	0	3.33333	10	0
		25	0	17.6471	0	6.66667	0	0	0
		37.5	0	0	14.2857	0	0	0	6.66667
		22.2222	0	22.2222	10	0	3.22581	0	3.44828
		16.6667	33.3333	9.09091	0	18.75	12.5	0	6.25
		30	7.14286	10	7.69231	16.6667	9.43396	5.55556	8.33333
		14.2857	5.88235	21.4286	0	0	0	0	0
		27.2727	18.1818	14.2857	0	0	0	0	30.7692
		0	11.1111	26.6667	16.6667	18.1818	12.5	25	30.7692
		30.7692	9.09091	10.5263	9.09091	7.69231	27.2727	20	8.69565
		15.3846	14.2857	33.3333	25	14.2857	7.14286	0	22.2222
		11.1111	7.69231	10.5263	0	0	4.34783	4.16667	13.3333
		0	0	6.66667	0	0	0	25	14.2857
		11.1111	7.14286	8.33333	0	11.7647	21.4286	0	20
		33.3333	7.14286	9.52381	20	3.7037	17.6471	0	30.7692
		0	11.1111	0	0	0	11.1111	33.3333	0
		13.3333	6.66667	0	20	0	28.5714	0	0
		20	33.3333	9.09091	15.3846	0	12.5	25	22.2222
		18.1818	0	0	22.2222	0	0	0	5
			0	5	8.33333	7.14286	8.33333	21.4286	0
			0	20.8333	0	0	18.75	0	20
			0	0	0	0	8.33333	0	10.3448
			6.25	17.6471	12.5	0	30	0	13.3333
			0	0	16.6667	0	23.5294	14.2857	0
			12.5	27.2727	11.1111	0	18.1818		13.3333
			11.1111	0	31.25	0	0		16.6667
			16.6667		5.55556	20	0		6.45161
			12.5		18.1818	0	5		4.7619
			9.67742		10.5263	11.1111	10		4.34783
			4.34783		0	0	8.33333		0
			0		9.09091	20	0		0
			8.69565		15	0	0		0
					0	0	4.54545		30
					0	0	20		0
					0	0	4.34783		0
					0	0	8.69565		13.0435
					0	0	7.14286		7.14286
					25	0	13.6364		4.34783
					0	7.69231	0		0
					7.14286	0	6.25		13.3333
					11.7647	22.2222	10		0
					9.09091	0	7.14286		12.5
					0	12.5	0		16.6667
					0	0	0		0
					0	0	21.0526		30
						22.2222	10		7.14286
						0	7.69231		22.7273
							25		5.55556
							10		0
							4.34783		21.0526
							7.69231		9.09091
							0		23.0769
							13.3333		5.55556
							0		0
							13.3333		0
							0		5.88235
									0
									0
									4.54545
									0
									17.6471
		pT72-RAB8A+ lysosomes per cell(%), 30min, WT vs C9orf72 KO
	P value	0.003
	P value summary	**
	Significantly different (P < 0.05)?	Yes
		pT72-RAB8A+ lysosomes per cell(%), 30min, WT vs Smcr8 KO
	P value	<0.0001
	P value summary	****
	Significantly different (P < 0.05)?	Yes
		pT72-RAB8A+ lysosomes per cell(%), 30min, WT vs dKO
	P value	<0.0001
	P value summary	****
	Significantly different (P < 0.05)?	Yes
		pT72-RAB8A+ lysosomes per cell(%), Washout 3h, WT vs C9orf72 KO
	P value	0.0452
	P value summary	*
	Significantly different (P < 0.05)?	Yes
		pT72-RAB8A+ lysosomes per cell(%), Washout 3h, WT vs Smcr8 KO
	P value	0.0084
	P value summary	**
	Significantly different (P < 0.05)?	Yes
		pT72-RAB8A+ lysosomes per cell(%), Washout 3h, WT vs dKO
	P value	0.0157
	P value summary	*
	Significantly different (P < 0.05)?	Yes
