# Supplementary material for: The C9orf72/SMCR8 complex maintains microglial homeostasis via RAB8A-ESCRT-mediated lysosomal repair
Source: EMBO J. 2026 May 29;45(13):4531–68. doi: 10.1038/s44318-026-00817-w (PMC13324726; doi:10.1038/s44318-026-00817-w)
Supplement: Supplementary file 8 — Source data Fig. 7 [file 44318_2026_817_MOESM8_ESM.zip › Figure 7/7E/7E.xlsx]

## Sheet: Sheet1
		WT		C9orf72 KO		Smcr8 KO		dKO
		LLOMe 30 min	Washout 3h	LLOMe 30 min	Washout 3h	LLOMe 30 min	Washout 3h	LLOMe 30 min	Washout 3h
	pT72-RAB8A puncta per cell	1	4	10	6	7	4	13	6
		4	14	5	4	9	10	5	10
		7	4	8	8	7	12	4	8
		2	8	10	2	6	6	4	22
		1	2	11	8	8	2	17	8
		1	4	9	6	2	2	2	6
		2	1	4	2	2	14	5	13
		3	5	1	5	7	7	11	3
		2	2	5	1	7	11	8	6
		3	2	4	6	3	2	5	10
		3	13	1	8	11	9	11	3
		3	4	5	4	6	8	12	9
		5	4	4	7	5	16	3	5
		3	4	9	2	8	18	7	1
		9	4	9	5	4	13	7	8
		3	3	5	10	13	6	1	5
		1	1	14	2	4	6	5	6
		3	3	8	6	1	5	10	8
		1	7	10	7	16	10	3	6
		1	2	7	7	11	10	1	6
		5	3	5	8	6	7	7	10
		4	4	2	9	1	1	13	4
		18	6	3	6	3	6	15	8
		4	4	1	6	5	6	2	5
		4	4	5	15	6	7	6	8
		3	1	3	4	4	6	6	9
		7	5	2	2	8	21	16	6
		3	1	4	6	5	2	7	4
		7	4	1	2	4	3	5	9
		7	2	6	6	1	3	19	6
		6	2	5	6	3	8	13	9
		4	3	5	4	10	6	6	7
		6	1	8	9	5	11	17	6
		4	6	5	8	9	7	16	4
		1	7	4	6	7	10	14	7
		4	8	10	8	4	9	15	6
		3	4	8	6	9	9	7	13
		6	3	7	7	4	6	4	18
		1	1	6	7	5	10	10	10
		1	4	9	3	8	11	8	8
		4	2	5	2	5	6	9	9
		6	12	7	6	5	8	3	3
		4	4	5	8	4	7	8	7
		8	5	1	5	2	8	6	7
		6	5	7	9	13	8	2	6
		5	6	9	1	8	17	4	3
		3	6	10	4	11	10	4	4
		9	4	4	3	1	5	7	4
		15	2	7	6	8	9	6	9
		1	5	5	3	7	2	7	6
		5	1	9	3	2	1	5	6
		2	3	2	1	8	7	13	7
		5	1	1	6	7	4	4	5
		9	5	8	7	11	7	7	10
		5	9	9	2	11	9	9	4
		6	3	5	3	2	5	9	4
		3	2	6	4	14	10	7	10
		6	3	4	3	11	5	9	9
		6	6	8	6	11	7	7	9
		7	6	4	4	8	2	8	6
		6	6	8	5	14	15	10	5
		13	3	9	9	4	5	7	10
		10	3	9	8	7	1	8	9
		10	3	14	5	10	6	8	5
		11	4	5	5	5	8	9	11
		8	2	7	6	10	7	5	5
		7	5	7	9	12	6	7	8
		5	4	10	5	15	9	6	2
		11	3	7	8	4	13	28	8
		14	3	6	8	10	5	6	9
		10	2	6	14	10	6		13
		5	2	9	10	10	10		8
		10	5	5	8	7	3		6
		8	2	8	11	6	3		9
		11	1	15	7	6	10		4
		6	6	11	10	19	15		8
		7	5	7	4	5	4		12
		8	4	10	4	6	7		7
		6	3	7	5	7	10		9
		5	4	11	5	8	7		7
		13	6	7	9	10	6		6
		4	3	11	10	6	8		2
		8	3	5	6	8	6		6
		4	4	11	3	4	6		6
		11	4	22	10	7	8		6
		8	3	10	9	8	8		6
		10	1	19	5	8	7		6
			6	7	4	8			4
			10	10	6	13			5
			1	6	6	6			7
			6	13		10			11
			7			12			5
									7
									4
									6
									10
									9
									8
		pT72-RAB8A puncta per cell, LLOMe 30min, WT vs C9orf72 KO
	P value	0.0286
	P value summary	*
	Significantly different (P < 0.05)?	Yes
		pT72-RAB8A puncta per cell, LLOMe 30min, WT vs Smcr8 KO
	P value	0.0114
	P value summary	*
	Significantly different (P < 0.05)?	Yes
		pT72-RAB8A puncta per cell, LLOMe 30min, WT vs dKO
	P value	<0.0001
	P value summary	****
	Significantly different (P < 0.05)?	Yes
		pT72-RAB8A puncta per cell, Washout 3h, WT vs C9orf72 KO
	P value	0.0014
	P value summary	**
	Significantly different (P < 0.05)?	Yes
		pT72-RAB8A puncta per cell, Washout 3h, WT vs Smcr8 KO
	P value	<0.0001
	P value summary	****
	Significantly different (P < 0.05)?	Yes
		pT72-RAB8A puncta per cell, Washout 3h, WT vs dKO
	P value	<0.0001
	P value summary	****
	Significantly different (P < 0.05)?	Yes
