# Supplementary material for: The C9orf72/SMCR8 complex maintains microglial homeostasis via RAB8A-ESCRT-mediated lysosomal repair
Source: EMBO J. 2026 May 29;45(13):4531–68. doi: 10.1038/s44318-026-00817-w (PMC13324726; doi:10.1038/s44318-026-00817-w)
Supplement: Supplementary file 8 — Source data Fig. 7 [file 44318_2026_817_MOESM8_ESM.zip › Figure 7/7H/7H.xlsx]

## Sheet: Sheet1
		WT			C9orf72 KO			Smcr8 KO			dKO
	Time after 1mM LLOMe treatment	30 min	60 min	Washout 3 h	30 min	60 min	Washout 3 h	30 min	60 min	Washout 3 h	30 min	60 min	Washout 3 h
	pT72-RAB8A/RAB8A	1.03148	1.64834	1.3574	1.55301	2.80977	2.36608	2.08354	6.19726	2.37885	1.8372	7.72775	2.25384
		0.944624	1.67482	2.08693	2.23262	3.74507	2.73468	1.96925	6.15087	2.70479	1.95422	5.47269	2.6901
		0.54437	1.50742	0.992259	1.58488	3.37442	2.29412	2.84641	6.47623	3.13453	1.56853	5.97069	2.59401
		pT72-RAB8A/RAB8A, 30min, WT vs C9orf72 KO
	P value	0.0237
	P value summary	*
	Significantly different (P < 0.05)?	Yes
		pT72-RAB8A/RAB8A, 30min, WT vs Smcr8 KO
	P value	0.0096
	P value summary	**
	Significantly different (P < 0.05)?	Yes
		pT72-RAB8A/RAB8A, 30min, WT vs dKO
	P value	0.0073
	P value summary	**
	Significantly different (P < 0.05)?	Yes
		pT72-RAB8A/RAB8A, 60min, WT vs C9orf72 KO
	P value	0.0035
	P value summary	**
	Significantly different (P < 0.05)?	Yes
		pT72-RAB8A/RAB8A, 60min, WT vs Smcr8 KO
	P value	<0.0001
	P value summary	****
	Significantly different (P < 0.05)?	Yes
		pT72-RAB8A/RAB8A, 60min, WT vs dKO
	P value	0.0022
	P value summary	**
	Significantly different (P < 0.05)?	Yes
		pT72-RAB8A/RAB8A, Washout 3h, WT vs C9orf72 KO
	P value	0.0477
	P value summary	*
	Significantly different (P < 0.05)?	Yes
		pT72-RAB8A/RAB8A, Washout 3h, WT vs Smcr8 KO
	P value	0.0316
	P value summary	*
	Significantly different (P < 0.05)?	Yes
		pT72-RAB8A/RAB8A, Washout 3h, WT vs dKO
	P value	0.041
	P value summary	*
	Significantly different (P < 0.05)?	Yes
