# Supplementary material for: The C9orf72/SMCR8 complex maintains microglial homeostasis via RAB8A-ESCRT-mediated lysosomal repair
Source: EMBO J. 2026 May 29;45(13):4531–68. doi: 10.1038/s44318-026-00817-w (PMC13324726; doi:10.1038/s44318-026-00817-w)
Supplement: Supplementary file 8 — Source data Fig. 7 [file 44318_2026_817_MOESM8_ESM.zip › Figure 7/7I/7I.xlsx]

## Sheet: Sheet1
		WT				C9orf72 KO				Smcr8 KO				dKO
	Time after 1mM LLOMe treatment	Basal	30 min	60 min	Washout 3 h	Basal	30 min	60 min	Washout 3 h	Basal	30 min	60 min	Washout 3 h	Basal	30 min	60 min	Washout 3 h
	RAB8A/α-Tubulin	1.01031	1.23331	1.5723	1.63878	1.53343	1.7902	1.95003	1.96871	1.75116	2.12932	2.04563	1.26336	1.54382	2.5069	2.41549	2.29638
		1.37596	0.779402	1.14028	1.21877	1.08889	1.90292	1.96804	1.39403	1.27752	3.03524	2.79473	1.47183	1.19411	3.05916	2.67691	1.37707
		0.635306	0.52941	1.00987	0.644772	0.524482	1.02997	1.81656	0.684819	0.939232	2.13846	1.87687	1.39065	0.421449	1.51129	1.7657	1.27788
		RAB8A/α-Tubulin, Basal, WT vs C9orf72 KO
	P value	0.9137
	P value summary	ns
	Significantly different (P < 0.05)?	No
		RAB8A/α-Tubulin, Basal, WT vs Smcr8 KO
	P value	0.3774
	P value summary	ns
	Significantly different (P < 0.05)?	No
		RAB8A/α-Tubulin, Basal, WT vs dKO
	P value	0.9129
	P value summary	ns
	Significantly different (P < 0.05)?	No
		RAB8A/α-Tubulin, 30min, WT vs C9orf72 KO
	P value	0.1013
	P value summary	ns
	Significantly different (P < 0.05)?	No
		RAB8A/α-Tubulin, 30min, WT vs Smcr8 KO
	P value	0.012
	P value summary	*
	Significantly different (P < 0.05)?	Yes
		RAB8A/α-Tubulin, 30min, WT vs dKO
	P value	0.0384
	P value summary	*
	Significantly different (P < 0.05)?	Yes
		RAB8A/α-Tubulin, 60min, WT vs C9orf72 KO
	P value	0.0191
	P value summary	*
	Significantly different (P < 0.05)?	Yes
		RAB8A/α-Tubulin, 60min, WT vs Smcr8 KO
	P value	0.0387
	P value summary	*
	Significantly different (P < 0.05)?	Yes
		RAB8A/α-Tubulin, 60min, WT vs dKO
	P value	0.0308
	P value summary	*
	Significantly different (P < 0.05)?	Yes
		RAB8A/α-Tubulin, Washout 3h, WT vs C9orf72 KO
	P value	0.7186
	P value summary	ns
	Significantly different (P < 0.05)?	No
		RAB8A/α-Tubulin, Washout 3h, WT vs Smcr8 KO
	P value	0.5191
	P value summary	ns
	Significantly different (P < 0.05)?	No
		RAB8A/α-Tubulin, Washout 3h, WT vs dKO
	P value	0.3278
	P value summary	ns
	Significantly different (P < 0.05)?	No
