# Supplementary material for: The C9orf72/SMCR8 complex maintains microglial homeostasis via RAB8A-ESCRT-mediated lysosomal repair
Source: EMBO J. 2026 May 29;45(13):4531–68. doi: 10.1038/s44318-026-00817-w (PMC13324726; doi:10.1038/s44318-026-00817-w)
Supplement: Supplementary file 8 — Source data Fig. 7 [file 44318_2026_817_MOESM8_ESM.zip › Figure 7/7K/7K.xlsx]

## Sheet: Sheet1
		WT	dKO
	pRAB8A+ /RAB7+ /LAMP1- vesicle among RAB7+ (%)	0	12.5
		5	0
		4	18.5185
		18.5185	19.0476
		12.5	28.5714
		3.7037	17.3913
		0	17.8571
		6.25	25.641
		14.2857	7.69231
		15.7895	37.5
		4.44444	33.3333
		2.85714	0
		0	17.0732
		0	16.6667
		5.88235	8.57143
		0	4.54545
		0	0
		4.16667	26.6667
		0	11.1111
		23.0769	9.09091
		41.6667	25
		0	2.63158
		0	2.5
		11.1111	12
		25	4.16667
		5.26316	3.7037
		31.25	10.8696
		10	12
		14.2857	12.5
		4.16667	7.40741
		2.27273	23.8095
		0	20
		0	18.5185
		3.84615	25
		0	13.3333
		4	37.5
		0	16
		14.2857	21.0526
		15.3846	11.1111
		0	27.7778
		12.5	33.3333
		0	15.3846
		0
		22.2222
		7.40741
		5
		pRAB8A+ /RAB7+ /LAMP1- vesicle among RAB7+ (%), WT vs dKO
	P value	0.0002
	P value summary	***
	Significantly different (P < 0.05)?	Yes
