# Supplementary material for: The C9orf72/SMCR8 complex maintains microglial homeostasis via RAB8A-ESCRT-mediated lysosomal repair
Source: EMBO J. 2026 May 29;45(13):4531–68. doi: 10.1038/s44318-026-00817-w (PMC13324726; doi:10.1038/s44318-026-00817-w)
Supplement: Supplementary file 8 — Source data Fig. 7 [file 44318_2026_817_MOESM8_ESM.zip › Figure 7/7L/7L.xlsx]

## Sheet: Sheet1
		WT	dKO
	Number of RAB7+ /LAMP1- vesicles per cell	22	7
		15	5
		17	23
		9	12
		8	20
		8	16
		3	12
		7	15
		8	10
		11	9
		8	13
		5	4
		4	17
		5	10
		3	18
		3	12
		5	4
		7	7
		3	7
		7	8
		3	7
		4	5
		1	5
		3	6
		6	18
		5	3
		10	16
		9	5
		5	7
		9	6
		7	9
		3	7
		1	6
		9	13
		7	8
		5	12
		4	7
		4	11
		7	32
		8	14
		4	14
		2	14
		2
		3
		5
		4
		18
		23
		29
		Number of RAB7+ /LAMP1- vesicles per cell, WT vs dKO
	P value	0.0055
	P value summary	**
	Significantly different (P < 0.05)?	Yes
