# Supplementary material for: The C9orf72/SMCR8 complex maintains microglial homeostasis via RAB8A-ESCRT-mediated lysosomal repair
Source: EMBO J. 2026 May 29;45(13):4531–68. doi: 10.1038/s44318-026-00817-w (PMC13324726; doi:10.1038/s44318-026-00817-w)
Supplement: Supplementary file 9 — Source data Fig. 8 [file 44318_2026_817_MOESM9_ESM.zip]

Archive with 24 entries (12 files):
- 8A/
- 8A/8A.pdf
- 8B/
- 8B/8B.xlsx
- 8C/
- 8C/8C.pdf
- 8D/
- 8D/8D.xlsx
- 8E/
- 8E/8E.pdf
- 8F/
- 8F/8F.pdf
- 8G/
- 8G/8G.pdf
- 8H/
- 8H/8H.xlsx
- 8I/
- 8I/8I.pdf
- 8J/
- 8J/8J.xlsx
- 8K/
- 8K/8K.pdf
- 8L/
- 8L/8L.xlsx
