# Supplementary material for: The C9orf72/SMCR8 complex maintains microglial homeostasis via RAB8A-ESCRT-mediated lysosomal repair
Source: EMBO J. 2026 May 29;45(13):4531–68. doi: 10.1038/s44318-026-00817-w (PMC13324726; doi:10.1038/s44318-026-00817-w)
Supplement: Supplementary file 9 — Source data Fig. 8 [file 44318_2026_817_MOESM9_ESM.zip › 8B/8B.xlsx]

## Sheet: Sheet1
		RMSD(nm)
	time（ns）	WT	T72Phosphorylation
	0	0.0006637	0.0006754
	0.1	0.17246	0.172476
	0.2	0.267076	0.209533
	0.3	0.297945	0.254204
	0.4	0.364852	0.223226
	0.5	0.386067	0.26829
	0.6	0.384048	0.28818
	0.7	0.369744	0.285706
	0.8	0.339201	0.304894
	0.9	0.318639	0.33291
	1	0.322543	0.312321
	1.1	0.316977	0.283261
	1.2	0.299069	0.33777
	1.3	0.296665	0.329206
	1.4	0.328599	0.31345
	1.5	0.301488	0.34849
	1.6	0.326201	0.318564
	1.7	0.369466	0.335456
	1.8	0.35037	0.325218
	1.9	0.337891	0.328539
	2	0.334828	0.311682
	2.1	0.330138	0.323001
	2.2	0.323617	0.314179
	2.3	0.356836	0.345954
	2.4	0.373362	0.33706
	2.5	0.372009	0.336197
	2.6	0.36098	0.298526
	2.7	0.398425	0.360242
	2.8	0.435575	0.335884
	2.9	0.478164	0.327697
	3	0.498655	0.357854
	3.1	0.560994	0.348148
	3.2	0.525007	0.3679
	3.3	0.510662	0.371267
	3.4	0.576344	0.372138
	3.5	0.537046	0.379929
	3.6	0.5369	0.360001
	3.7	0.539131	0.354805
	3.8	0.561144	0.359032
	3.9	0.571621	0.370265
	4	0.596422	0.366561
	4.1	0.561651	0.336507
	4.2	0.619488	0.350123
	4.3	0.604691	0.371771
	4.4	0.624783	0.356009
	4.5	0.656246	0.385373
	4.6	0.656654	0.387383
	4.7	0.645646	0.431507
	4.8	0.642871	0.404246
	4.9	0.608991	0.377029
	5	0.567816	0.407263
	5.1	0.588545	0.384586
	5.2	0.52149	0.404203
	5.3	0.540543	0.40832
	5.4	0.535657	0.415264
	5.5	0.523289	0.428855
	5.6	0.539999	0.407217
	5.7	0.557495	0.436555
	5.8	0.550327	0.443079
	5.9	0.566672	0.486284
	6	0.598265	0.427565
	6.1	0.549628	0.430608
	6.2	0.565792	0.423571
	6.3	0.564765	0.438452
	6.4	0.564186	0.420744
	6.5	0.551468	0.406631
	6.6	0.557103	0.451768
	6.7	0.523672	0.430789
	6.8	0.495674	0.438428
	6.9	0.50041	0.474457
	7	0.517895	0.489832
	7.1	0.502864	0.466093
	7.2	0.579128	0.514819
	7.3	0.551081	0.451995
	7.4	0.624582	0.477434
	7.5	0.5827	0.486824
	7.6	0.633965	0.481465
	7.7	0.581685	0.520947
	7.8	0.494507	0.536511
	7.9	0.492592	0.518035
	8	0.52381	0.524595
	8.1	0.533593	0.533076
	8.2	0.549404	0.515289
	8.3	0.548941	0.535438
	8.4	0.584058	0.537251
	8.5	0.531445	0.525181
	8.6	0.530991	0.525524
	8.7	0.53479	0.5438
	8.8	0.539512	0.585077
	8.9	0.51908	0.569764
	9	0.536274	0.570433
	9.1	0.501175	0.549691
	9.2	0.453575	0.574709
	9.3	0.468021	0.560719
	9.4	0.492082	0.576416
	9.5	0.488138	0.562037
	9.6	0.457257	0.617621
	9.7	0.500375	0.649464
	9.8	0.464509	0.643665
	9.9	0.471946	0.635977
	10	0.467421	0.612897
	10.1	0.533	0.639516
	10.2	0.517775	0.615
	10.3	0.519951	0.635961
	10.4	0.493024	0.589628
	10.5	0.480065	0.596002
	10.6	0.471784	0.601993
	10.7	0.503698	0.596071
	10.8	0.480328	0.594108
	10.9	0.483541	0.572752
	11	0.476649	0.572273
	11.1	0.48843	0.544662
	11.2	0.466423	0.571604
	11.3	0.487265	0.607372
	11.4	0.507904	0.652294
	11.5	0.526426	0.526764
	11.6	0.52905	0.576958
	11.7	0.517652	0.60675
	11.8	0.50944	0.602211
	11.9	0.485445	0.61982
	12	0.559638	0.572834
	12.1	0.501523	0.550744
	12.2	0.503997	0.561417
	12.3	0.498957	0.537464
	12.4	0.50306	0.597711
	12.5	0.510554	0.607197
	12.6	0.452873	0.594374
	12.7	0.494562	0.610277
	12.8	0.516727	0.595876
	12.9	0.508467	0.61883
	13	0.513744	0.60495
	13.1	0.483064	0.617061
	13.2	0.49277	0.582305
	13.3	0.563791	0.629184
	13.4	0.541838	0.627303
	13.5	0.56537	0.610931
	13.6	0.511923	0.609886
	13.7	0.509961	0.592483
	13.8	0.500654	0.591679
	13.9	0.528935	0.611165
	14	0.509372	0.625552
	14.1	0.497121	0.596656
	14.2	0.513302	0.574131
	14.3	0.513206	0.551032
	14.4	0.494494	0.584098
	14.5	0.485282	0.60608
	14.6	0.463826	0.590593
	14.7	0.458237	0.655453
	14.8	0.477397	0.615552
	14.9	0.470558	0.587582
	15	0.470937	0.590587
	15.1	0.482402	0.560345
	15.2	0.463212	0.588874
	15.3	0.457624	0.573273
	15.4	0.482542	0.550841
	15.5	0.446513	0.541775
	15.6	0.464727	0.544774
	15.7	0.46881	0.523225
	15.8	0.494751	0.545781
	15.9	0.473335	0.531607
	16	0.495846	0.585125
	16.1	0.481981	0.548337
	16.2	0.523727	0.591342
	16.3	0.492276	0.542289
	16.4	0.454754	0.535458
	16.5	0.460858	0.530764
	16.6	0.497384	0.540957
	16.7	0.484234	0.589106
	16.8	0.473081	0.575876
	16.9	0.500619	0.566005
	17	0.493715	0.576851
	17.1	0.473351	0.539126
	17.2	0.46612	0.57083
	17.3	0.509829	0.524882
	17.4	0.504554	0.50259
	17.5	0.47958	0.511623
	17.6	0.491002	0.482061
	17.7	0.515804	0.477743
	17.8	0.511427	0.50601
	17.9	0.494842	0.506666
	18	0.463501	0.51941
	18.1	0.49438	0.515122
	18.2	0.498721	0.501509
	18.3	0.498318	0.530738
	18.4	0.472141	0.549868
	18.5	0.468473	0.54936
	18.6	0.517819	0.550088
	18.7	0.520696	0.557668
	18.8	0.52982	0.573871
	18.9	0.510213	0.514427
	19	0.498503	0.510038
	19.1	0.508442	0.521637
	19.2	0.482888	0.52604
	19.3	0.530381	0.508907
	19.4	0.521674	0.508534
	19.5	0.48616	0.538364
	19.6	0.446556	0.533299
	19.7	0.463506	0.538887
	19.8	0.460891	0.536877
	19.9	0.4834	0.581046
	20	0.465547	0.597075
	20.1	0.459145	0.618945
	20.2	0.482173	0.583682
	20.3	0.45896	0.600396
	20.4	0.495612	0.551237
	20.5	0.503979	0.585235
	20.6	0.512112	0.575371
	20.7	0.518733	0.560778
	20.8	0.536275	0.573668
	20.9	0.483951	0.596325
	21	0.487731	0.571701
	21.1	0.489528	0.578505
	21.2	0.507755	0.563637
	21.3	0.451754	0.566998
	21.4	0.502548	0.54323
	21.5	0.540036	0.539474
	21.6	0.484105	0.525306
	21.7	0.46463	0.512631
	21.8	0.427796	0.525182
	21.9	0.4361	0.553126
	22	0.476551	0.535999
	22.1	0.468415	0.527196
	22.2	0.482067	0.502337
	22.3	0.51265	0.498605
	22.4	0.481222	0.521558
	22.5	0.49608	0.525084
	22.6	0.502881	0.478024
	22.7	0.511126	0.474089
	22.8	0.516939	0.495929
	22.9	0.569515	0.486029
	23	0.488218	0.510844
	23.1	0.530783	0.523083
	23.2	0.522826	0.5307
	23.3	0.536641	0.48624
	23.4	0.596932	0.526651
	23.5	0.544381	0.547242
	23.6	0.505475	0.529698
	23.7	0.543394	0.484531
	23.8	0.590214	0.493472
	23.9	0.527414	0.507902
	24	0.535298	0.492367
	24.1	0.52265	0.468661
	24.2	0.537291	0.475387
	24.3	0.513846	0.503885
	24.4	0.489664	0.489147
	24.5	0.482673	0.521059
	24.6	0.507852	0.467523
	24.7	0.510004	0.513719
	24.8	0.495385	0.496516
	24.9	0.526328	0.481447
	25	0.519083	0.506592
	25.1	0.535034	0.50817
	25.2	0.513296	0.494101
	25.3	0.518318	0.512811
	25.4	0.534574	0.496252
	25.5	0.482335	0.537384
	25.6	0.507165	0.513313
	25.7	0.520405	0.479872
	25.8	0.530216	0.518801
	25.9	0.512718	0.509476
	26	0.574117	0.514195
	26.1	0.597624	0.519315
	26.2	0.566004	0.516405
	26.3	0.540265	0.510772
	26.4	0.537879	0.498398
	26.5	0.573769	0.54228
	26.6	0.563226	0.510808
	26.7	0.543632	0.514255
	26.8	0.544041	0.51446
	26.9	0.550222	0.510555
	27	0.541884	0.480903
	27.1	0.587179	0.475157
	27.2	0.612802	0.506173
	27.3	0.590726	0.555889
	27.4	0.603051	0.543263
	27.5	0.643499	0.495106
	27.6	0.603501	0.456859
	27.7	0.626316	0.523394
	27.8	0.6163	0.510364
	27.9	0.596646	0.521235
	28	0.605151	0.526652
	28.1	0.56648	0.494272
	28.2	0.527671	0.518626
	28.3	0.554427	0.517318
	28.4	0.563225	0.547751
	28.5	0.582972	0.536796
	28.6	0.572762	0.507796
	28.7	0.534168	0.526343
	28.8	0.52502	0.53595
	28.9	0.506732	0.520944
	29	0.531014	0.531686
	29.1	0.565265	0.512019
	29.2	0.546981	0.485538
	29.3	0.507904	0.485256
	29.4	0.484332	0.435209
	29.5	0.518672	0.482399
	29.6	0.500432	0.492131
	29.7	0.513373	0.473972
	29.8	0.538775	0.491194
	29.9	0.521681	0.486749
	30	0.562528	0.497352
	30.1	0.561877	0.52895
	30.2	0.565382	0.516722
	30.3	0.554031	0.445217
	30.4	0.596183	0.486955
	30.5	0.604386	0.490277
	30.6	0.566514	0.495631
	30.7	0.593692	0.478688
	30.8	0.560188	0.506373
	30.9	0.520431	0.509371
	31	0.485191	0.546982
	31.1	0.476718	0.528083
	31.2	0.469386	0.503538
	31.3	0.459393	0.499094
	31.4	0.456423	0.511466
	31.5	0.481031	0.48
	31.6	0.495546	0.471399
	31.7	0.490015	0.465642
	31.8	0.522794	0.4801
	31.9	0.513834	0.492696
	32	0.505502	0.508328
	32.1	0.514047	0.539775
	32.2	0.512851	0.49594
	32.3	0.543354	0.465006
	32.4	0.556915	0.459985
	32.5	0.541304	0.498362
	32.6	0.538041	0.495167
	32.7	0.57408	0.499161
	32.8	0.536693	0.504101
	32.9	0.533556	0.511104
	33	0.545574	0.530003
	33.1	0.590313	0.501684
	33.2	0.567555	0.513054
	33.3	0.615696	0.527357
	33.4	0.561693	0.509906
	33.5	0.568918	0.489924
	33.6	0.629738	0.504265
	33.7	0.56141	0.534458
	33.8	0.562267	0.573555
	33.9	0.553359	0.5379
	34	0.574012	0.552462
	34.1	0.550832	0.573259
	34.2	0.562759	0.560981
	34.3	0.54027	0.545398
	34.4	0.567367	0.502966
	34.5	0.571449	0.501407
	34.6	0.603761	0.47559
	34.7	0.614799	0.48249
	34.8	0.625715	0.505974
	34.9	0.649553	0.486826
	35	0.670671	0.46949
	35.1	0.658709	0.500446
	35.2	0.608923	0.481246
	35.3	0.61036	0.503595
	35.4	0.600891	0.531984
	35.5	0.625039	0.525781
	35.6	0.52699	0.499246
	35.7	0.560752	0.549304
	35.8	0.549219	0.528033
	35.9	0.534673	0.523397
	36	0.601426	0.485447
	36.1	0.614445	0.501653
	36.2	0.546323	0.488581
	36.3	0.528626	0.519166
	36.4	0.544701	0.491046
	36.5	0.539711	0.513428
	36.6	0.597835	0.544762
	36.7	0.596126	0.551401
	36.8	0.654658	0.529867
	36.9	0.677931	0.53399
	37	0.679496	0.529497
	37.1	0.67504	0.503792
	37.2	0.632315	0.558468
	37.3	0.622946	0.521511
	37.4	0.56171	0.488023
	37.5	0.529712	0.540365
	37.6	0.592373	0.529892
	37.7	0.618389	0.521578
	37.8	0.563636	0.513866
	37.9	0.58548	0.539808
	38	0.580694	0.506573
	38.1	0.541629	0.476807
	38.2	0.547922	0.483103
	38.3	0.571749	0.469531
	38.4	0.586298	0.496874
	38.5	0.529869	0.516263
	38.6	0.51519	0.50255
	38.7	0.542238	0.480637
	38.8	0.567532	0.520332
	38.9	0.540886	0.504499
	39	0.587471	0.561444
	39.1	0.552928	0.516344
	39.2	0.598333	0.495671
	39.3	0.606908	0.521463
	39.4	0.58349	0.515055
	39.5	0.593814	0.501558
	39.6	0.613687	0.525746
	39.7	0.623042	0.530683
	39.8	0.662645	0.515968
	39.9	0.614947	0.487486
	40	0.647466	0.488094
	40.1	0.656615	0.493311
	40.2	0.635099	0.500078
	40.3	0.635885	0.487733
	40.4	0.679638	0.476592
	40.5	0.646311	0.470125
	40.6	0.643491	0.489738
	40.7	0.645354	0.454347
	40.8	0.643208	0.472563
	40.9	0.632633	0.48023
	41	0.665667	0.449029
	41.1	0.632332	0.470366
	41.2	0.589864	0.461437
	41.3	0.624815	0.454476
	41.4	0.645591	0.428339
	41.5	0.608813	0.436844
	41.6	0.614441	0.457527
	41.7	0.653446	0.447489
	41.8	0.669785	0.427208
	41.9	0.65315	0.478395
	42	0.591976	0.454616
	42.1	0.599673	0.46085
	42.2	0.577852	0.435387
	42.3	0.6029	0.455091
	42.4	0.566145	0.477269
	42.5	0.562087	0.457686
	42.6	0.563563	0.441835
	42.7	0.568314	0.493489
	42.8	0.576907	0.442055
	42.9	0.617108	0.476301
	43	0.569425	0.471768
	43.1	0.614975	0.448746
	43.2	0.584844	0.515194
	43.3	0.608675	0.479
	43.4	0.591495	0.512524
	43.5	0.612077	0.529814
	43.6	0.601033	0.512978
	43.7	0.646691	0.509364
	43.8	0.598987	0.507314
	43.9	0.599008	0.555506
	44	0.634825	0.519288
	44.1	0.611153	0.48704
	44.2	0.624017	0.475326
	44.3	0.581284	0.500052
	44.4	0.597124	0.477387
	44.5	0.643635	0.515711
	44.6	0.682661	0.496354
	44.7	0.645778	0.467606
	44.8	0.673205	0.501651
	44.9	0.622833	0.472387
	45	0.583353	0.536269
	45.1	0.622645	0.516122
	45.2	0.579713	0.489068
	45.3	0.601322	0.499378
	45.4	0.651349	0.493364
	45.5	0.610402	0.470594
	45.6	0.586415	0.470023
	45.7	0.5625	0.481901
	45.8	0.581981	0.457331
	45.9	0.545492	0.457274
	46	0.577481	0.455689
	46.1	0.56574	0.498654
	46.2	0.565861	0.547646
	46.3	0.587407	0.503068
	46.4	0.583145	0.531345
	46.5	0.519691	0.489045
	46.6	0.525675	0.461245
	46.7	0.516394	0.514833
	46.8	0.525722	0.495192
	46.9	0.541268	0.533644
	47	0.537635	0.529108
	47.1	0.530971	0.523458
	47.2	0.618762	0.538216
	47.3	0.596224	0.533768
	47.4	0.545077	0.576809
	47.5	0.550352	0.554718
	47.6	0.544465	0.554078
	47.7	0.548593	0.549194
	47.8	0.544099	0.507817
	47.9	0.566788	0.552876
	48	0.59499	0.557158
	48.1	0.607177	0.522016
	48.2	0.565257	0.52773
	48.3	0.61355	0.554821
	48.4	0.584542	0.525101
	48.5	0.558266	0.55887
	48.6	0.596122	0.560261
	48.7	0.569033	0.537214
	48.8	0.562239	0.574489
	48.9	0.555514	0.565203
	49	0.531724	0.567932
	49.1	0.561012	0.527775
	49.2	0.519505	0.516704
	49.3	0.541135	0.504668
	49.4	0.53676	0.559957
	49.5	0.564024	0.544323
	49.6	0.576928	0.538353
	49.7	0.629618	0.518067
	49.8	0.575767	0.49858
	49.9	0.550968	0.519357
	50	0.575343	0.50518
	50.1	0.605957	0.513061
	50.2	0.587092	0.486544
	50.3	0.598322	0.486084
	50.4	0.588739	0.521459
	50.5	0.602508	0.495814
	50.6	0.572842	0.461769
	50.7	0.540723	0.44533
	50.8	0.568917	0.458616
	50.9	0.523311	0.497817
	51	0.565031	0.46031
	51.1	0.564964	0.524636
	51.2	0.507143	0.52253
	51.3	0.563308	0.496196
	51.4	0.598345	0.463482
	51.5	0.552384	0.490228
	51.6	0.535203	0.477397
	51.7	0.486165	0.486648
	51.8	0.491327	0.477304
	51.9	0.549533	0.46502
	52	0.560436	0.480921
	52.1	0.533075	0.52355
	52.2	0.574907	0.486921
	52.3	0.572074	0.473982
	52.4	0.581956	0.511716
	52.5	0.588422	0.503462
	52.6	0.594861	0.541364
	52.7	0.555555	0.537694
	52.8	0.575957	0.515331
	52.9	0.549977	0.484831
	53	0.590027	0.479972
	53.1	0.624747	0.499838
	53.2	0.619913	0.484532
	53.3	0.576792	0.510256
	53.4	0.542937	0.50135
	53.5	0.620075	0.493397
	53.6	0.640096	0.49458
	53.7	0.63647	0.51049
	53.8	0.603272	0.508845
	53.9	0.62186	0.498621
	54	0.613598	0.500036
	54.1	0.529391	0.503967
	54.2	0.614542	0.534192
	54.3	0.601832	0.524896
	54.4	0.54748	0.508305
	54.5	0.57563	0.542933
	54.6	0.594503	0.540961
	54.7	0.610283	0.51469
	54.8	0.621911	0.510277
	54.9	0.613699	0.523657
	55	0.58635	0.528936
	55.1	0.587304	0.587676
	55.2	0.626105	0.520291
	55.3	0.59733	0.554108
	55.4	0.618442	0.489015
	55.5	0.606042	0.493987
	55.6	0.623496	0.473059
	55.7	0.617004	0.533119
	55.8	0.685908	0.475147
	55.9	0.708166	0.48738
	56	0.754604	0.50068
	56.1	0.698272	0.502912
	56.2	0.702931	0.521622
	56.3	0.653918	0.502377
	56.4	0.655675	0.515905
	56.5	0.648944	0.523711
	56.6	0.644248	0.511093
	56.7	0.713358	0.498757
	56.8	0.658537	0.483907
	56.9	0.669046	0.521705
	57	0.642885	0.509981
	57.1	0.661508	0.47686
	57.2	0.672287	0.495132
	57.3	0.668201	0.507077
	57.4	0.699008	0.507853
	57.5	0.703773	0.480895
	57.6	0.709083	0.543496
	57.7	0.750884	0.527899
	57.8	0.708553	0.534205
	57.9	0.676276	0.526843
	58	0.668494	0.52676
	58.1	0.638074	0.53127
	58.2	0.646252	0.518992
	58.3	0.703638	0.500507
	58.4	0.671534	0.513565
	58.5	0.693073	0.476118
	58.6	0.707408	0.466544
	58.7	0.687418	0.46432
	58.8	0.691085	0.47967
	58.9	0.688487	0.532087
	59	0.689408	0.514213
	59.1	0.683112	0.483307
	59.2	0.717458	0.486008
	59.3	0.705671	0.46079
	59.4	0.717327	0.480273
	59.5	0.756589	0.46367
	59.6	0.726032	0.474227
	59.7	0.703767	0.47843
	59.8	0.672752	0.486846
	59.9	0.645504	0.476205
	60	0.67735	0.484141
	60.1	0.711645	0.472827
	60.2	0.694657	0.474175
	60.3	0.721468	0.481748
	60.4	0.668835	0.519372
	60.5	0.657355	0.511248
	60.6	0.66913	0.480456
	60.7	0.638879	0.517341
	60.8	0.592102	0.502297
	60.9	0.610882	0.518689
	61	0.570374	0.4983
	61.1	0.570273	0.538132
	61.2	0.61993	0.506732
	61.3	0.639814	0.468756
	61.4	0.63526	0.485095
	61.5	0.645983	0.512276
	61.6	0.66072	0.497322
	61.7	0.674204	0.509341
	61.8	0.678427	0.513516
	61.9	0.663682	0.50761
	62	0.633504	0.505677
	62.1	0.638626	0.534083
	62.2	0.644234	0.476263
	62.3	0.633415	0.476595
	62.4	0.657704	0.491421
	62.5	0.675959	0.490907
	62.6	0.679897	0.474978
	62.7	0.63354	0.442844
	62.8	0.62979	0.48625
	62.9	0.656666	0.416026
	63	0.715457	0.444308
	63.1	0.676031	0.459342
	63.2	0.658069	0.429793
	63.3	0.650861	0.455477
	63.4	0.596551	0.428836
	63.5	0.624528	0.443959
	63.6	0.593554	0.465511
	63.7	0.619402	0.446122
	63.8	0.684178	0.459749
	63.9	0.599415	0.483546
	64	0.635248	0.4622
	64.1	0.645882	0.495049
	64.2	0.61722	0.492256
	64.3	0.62078	0.461859
	64.4	0.680846	0.470013
	64.5	0.665966	0.49195
	64.6	0.681886	0.476571
	64.7	0.665059	0.462146
	64.8	0.675629	0.453691
	64.9	0.677846	0.462654
	65	0.625109	0.457789
	65.1	0.64946	0.500521
	65.2	0.683041	0.494912
	65.3	0.688314	0.506451
	65.4	0.684129	0.531564
	65.5	0.685441	0.51854
	65.6	0.65002	0.507658
	65.7	0.667815	0.499701
	65.8	0.657906	0.464695
	65.9	0.690724	0.490218
	66	0.718044	0.485061
	66.1	0.716692	0.45618
	66.2	0.682014	0.467066
	66.3	0.63734	0.483086
	66.4	0.63631	0.510733
	66.5	0.643516	0.489961
	66.6	0.666172	0.484231
	66.7	0.677971	0.496494
	66.8	0.648514	0.512526
	66.9	0.668923	0.505915
	67	0.710988	0.511166
	67.1	0.684659	0.483195
	67.2	0.652913	0.493191
	67.3	0.638258	0.476405
	67.4	0.66746	0.476677
	67.5	0.711546	0.471503
	67.6	0.664898	0.477405
	67.7	0.704823	0.478941
	67.8	0.706763	0.483528
	67.9	0.652052	0.50579
	68	0.680126	0.487444
	68.1	0.693847	0.491369
	68.2	0.66754	0.503691
	68.3	0.666898	0.498487
	68.4	0.649233	0.501464
	68.5	0.661654	0.49186
	68.6	0.69386	0.507803
	68.7	0.683396	0.511773
	68.8	0.698069	0.522697
	68.9	0.704141	0.508809
	69	0.728559	0.513144
	69.1	0.751754	0.543045
	69.2	0.752166	0.540737
	69.3	0.710258	0.527272
	69.4	0.696196	0.491645
	69.5	0.69723	0.52602
	69.6	0.739065	0.491038
	69.7	0.759513	0.484225
	69.8	0.74007	0.499497
	69.9	0.789676	0.511771
	70	0.820345	0.486
	70.1	0.804716	0.478513
	70.2	0.783344	0.479367
	70.3	0.75829	0.470139
	70.4	0.778608	0.467427
	70.5	0.791761	0.440922
	70.6	0.769622	0.464996
	70.7	0.798289	0.473813
	70.8	0.742999	0.454027
	70.9	0.766958	0.462163
	71	0.734502	0.478763
	71.1	0.703186	0.449494
	71.2	0.671937	0.479774
	71.3	0.668502	0.503707
	71.4	0.692342	0.513902
	71.5	0.644652	0.541022
	71.6	0.64872	0.518392
	71.7	0.624296	0.475882
	71.8	0.673658	0.526715
	71.9	0.710841	0.501871
	72	0.747495	0.493401
	72.1	0.741349	0.491768
	72.2	0.72361	0.485282
	72.3	0.754207	0.506666
	72.4	0.747699	0.508377
	72.5	0.785099	0.47512
	72.6	0.731205	0.498352
	72.7	0.764645	0.512952
	72.8	0.756482	0.503134
	72.9	0.738748	0.47748
	73	0.74595	0.499155
	73.1	0.773889	0.481607
	73.2	0.794078	0.49014
	73.3	0.755125	0.518978
	73.4	0.734325	0.510883
	73.5	0.725666	0.507193
	73.6	0.707048	0.497907
	73.7	0.757611	0.517845
	73.8	0.768457	0.530079
	73.9	0.802162	0.490741
	74	0.765729	0.490166
	74.1	0.733912	0.485522
	74.2	0.71176	0.495743
	74.3	0.756153	0.498439
	74.4	0.736497	0.514202
	74.5	0.71597	0.53411
	74.6	0.724999	0.527837
	74.7	0.711822	0.531528
	74.8	0.696669	0.52292
	74.9	0.702209	0.484522
	75	0.729732	0.479332
	75.1	0.705552	0.474745
	75.2	0.729222	0.464036
	75.3	0.693543	0.461326
	75.4	0.705057	0.472478
	75.5	0.761342	0.484322
	75.6	0.811403	0.476239
	75.7	0.770187	0.486087
	75.8	0.763595	0.479787
	75.9	0.757034	0.453193
	76	0.747586	0.47
	76.1	0.747102	0.476966
	76.2	0.741803	0.47756
	76.3	0.717283	0.490137
	76.4	0.78033	0.502167
	76.5	0.703738	0.510988
	76.6	0.697521	0.501018
	76.7	0.679879	0.453742
	76.8	0.684102	0.470664
	76.9	0.681451	0.504549
	77	0.711416	0.502408
	77.1	0.71018	0.504356
	77.2	0.723317	0.511702
	77.3	0.761365	0.511893
	77.4	0.706983	0.491983
	77.5	0.689931	0.46918
	77.6	0.669377	0.473759
	77.7	0.689301	0.499509
	77.8	0.692285	0.491678
	77.9	0.727816	0.491119
	78	0.755709	0.523074
	78.1	0.738809	0.5167
	78.2	0.766345	0.50753
	78.3	0.743481	0.477533
	78.4	0.711144	0.465867
	78.5	0.69062	0.496984
	78.6	0.72008	0.470266
	78.7	0.72207	0.501371
	78.8	0.734992	0.501586
	78.9	0.742872	0.484554
	79	0.793809	0.477792
	79.1	0.77114	0.473102
	79.2	0.758427	0.50957
	79.3	0.77211	0.503839
	79.4	0.740233	0.480569
	79.5	0.788744	0.495399
	79.6	0.791513	0.536937
	79.7	0.807602	0.492239
	79.8	0.735215	0.47396
	79.9	0.708715	0.470432
	80	0.733427	0.494189
