# Supplementary material for: The C9orf72/SMCR8 complex maintains microglial homeostasis via RAB8A-ESCRT-mediated lysosomal repair
Source: EMBO J. 2026 May 29;45(13):4531–68. doi: 10.1038/s44318-026-00817-w (PMC13324726; doi:10.1038/s44318-026-00817-w)
Supplement: Supplementary file 9 — Source data Fig. 8 [file 44318_2026_817_MOESM9_ESM.zip › 8D/8D.xlsx]

## Sheet: Sheet1
		RMSD(nm)
	time（ns）	Q67L	T22N
	0	0.0007081	0.0006926
	0.1	0.197277	0.23658
	0.2	0.191178	0.28354
	0.3	0.215777	0.25481
	0.4	0.249904	0.309133
	0.5	0.245792	0.285229
	0.6	0.271629	0.340253
	0.7	0.281875	0.309144
	0.8	0.27262	0.315394
	0.9	0.321426	0.384984
	1	0.347689	0.421318
	1.1	0.335307	0.420751
	1.2	0.315078	0.429834
	1.3	0.324127	0.422006
	1.4	0.341807	0.391623
	1.5	0.337384	0.45223
	1.6	0.359922	0.46862
	1.7	0.330446	0.494658
	1.8	0.326225	0.516348
	1.9	0.343898	0.488064
	2	0.353267	0.459377
	2.1	0.327934	0.471431
	2.2	0.325701	0.509412
	2.3	0.338848	0.440697
	2.4	0.334244	0.480761
	2.5	0.33457	0.467063
	2.6	0.351296	0.493699
	2.7	0.337263	0.476402
	2.8	0.341577	0.464647
	2.9	0.356563	0.490262
	3	0.332906	0.486658
	3.1	0.370773	0.446588
	3.2	0.325966	0.522845
	3.3	0.384121	0.483362
	3.4	0.370151	0.474056
	3.5	0.371074	0.469661
	3.6	0.313099	0.503116
	3.7	0.335059	0.491243
	3.8	0.312521	0.5572
	3.9	0.335503	0.553669
	4	0.342508	0.52363
	4.1	0.32763	0.541662
	4.2	0.34346	0.592333
	4.3	0.338249	0.536728
	4.4	0.341136	0.52501
	4.5	0.338417	0.54342
	4.6	0.333972	0.513588
	4.7	0.334769	0.539857
	4.8	0.333849	0.489194
	4.9	0.329582	0.482917
	5	0.34459	0.51992
	5.1	0.334952	0.482517
	5.2	0.327284	0.485011
	5.3	0.326487	0.462599
	5.4	0.330724	0.456093
	5.5	0.328776	0.440197
	5.6	0.3731	0.45357
	5.7	0.37572	0.450679
	5.8	0.357899	0.454142
	5.9	0.367476	0.478022
	6	0.43816	0.489462
	6.1	0.423989	0.436381
	6.2	0.392491	0.450157
	6.3	0.395723	0.414762
	6.4	0.38458	0.471661
	6.5	0.41365	0.467757
	6.6	0.377575	0.463633
	6.7	0.364845	0.474038
	6.8	0.364352	0.464852
	6.9	0.360434	0.464751
	7	0.373146	0.528801
	7.1	0.374602	0.529961
	7.2	0.381766	0.486597
	7.3	0.350442	0.511374
	7.4	0.355906	0.500041
	7.5	0.352893	0.493809
	7.6	0.385552	0.503153
	7.7	0.382332	0.48048
	7.8	0.367951	0.488072
	7.9	0.377119	0.513158
	8	0.353235	0.484372
	8.1	0.371628	0.549276
	8.2	0.355862	0.525937
	8.3	0.360065	0.53048
	8.4	0.365041	0.513831
	8.5	0.355901	0.548081
	8.6	0.363122	0.523969
	8.7	0.344626	0.539861
	8.8	0.355395	0.51954
	8.9	0.368945	0.494753
	9	0.364455	0.54976
	9.1	0.383775	0.502042
	9.2	0.354218	0.491365
	9.3	0.353047	0.520827
	9.4	0.381943	0.519219
	9.5	0.369917	0.512041
	9.6	0.375005	0.521015
	9.7	0.35019	0.548223
	9.8	0.362631	0.550628
	9.9	0.40817	0.551415
	10	0.37595	0.538505
	10.1	0.367802	0.577124
	10.2	0.365325	0.524686
	10.3	0.334526	0.546206
	10.4	0.333336	0.57406
	10.5	0.334603	0.570915
	10.6	0.350624	0.554294
	10.7	0.351532	0.543549
	10.8	0.355186	0.582062
	10.9	0.351364	0.604094
	11	0.38301	0.612698
	11.1	0.401435	0.568767
	11.2	0.427716	0.585461
	11.3	0.38505	0.543017
	11.4	0.382846	0.572319
	11.5	0.36156	0.56868
	11.6	0.346558	0.600119
	11.7	0.360508	0.562738
	11.8	0.365319	0.573177
	11.9	0.362066	0.579114
	12	0.372749	0.520411
	12.1	0.378376	0.508109
	12.2	0.386479	0.547753
	12.3	0.381731	0.523381
	12.4	0.37078	0.508031
	12.5	0.348534	0.520744
	12.6	0.386462	0.545227
	12.7	0.369736	0.533655
	12.8	0.377404	0.55175
	12.9	0.382695	0.531496
	13	0.373221	0.505942
	13.1	0.382548	0.526756
	13.2	0.383782	0.543567
	13.3	0.366406	0.517184
	13.4	0.372347	0.539362
	13.5	0.345245	0.569295
	13.6	0.367416	0.554208
	13.7	0.40197	0.530253
	13.8	0.3805	0.515572
	13.9	0.378907	0.507096
	14	0.364179	0.522377
	14.1	0.380712	0.501045
	14.2	0.348692	0.499474
	14.3	0.389757	0.51094
	14.4	0.350485	0.532034
	14.5	0.373469	0.543622
	14.6	0.354712	0.554034
	14.7	0.372712	0.585091
	14.8	0.364413	0.539184
	14.9	0.407138	0.547346
	15	0.385878	0.593224
	15.1	0.368898	0.57381
	15.2	0.386752	0.553352
	15.3	0.355003	0.51273
	15.4	0.3658	0.562652
	15.5	0.380093	0.585472
	15.6	0.349599	0.5844
	15.7	0.364396	0.587014
	15.8	0.379417	0.610565
	15.9	0.378301	0.585311
	16	0.365978	0.62817
	16.1	0.357944	0.587793
	16.2	0.384656	0.56642
	16.3	0.34829	0.553359
	16.4	0.360618	0.561988
	16.5	0.324068	0.564536
	16.6	0.340226	0.544358
	16.7	0.334141	0.547584
	16.8	0.36787	0.56166
	16.9	0.380573	0.538617
	17	0.383187	0.526351
	17.1	0.370285	0.514448
	17.2	0.389516	0.543559
	17.3	0.374561	0.559051
	17.4	0.369306	0.522127
	17.5	0.360377	0.541811
	17.6	0.41116	0.570471
	17.7	0.4127	0.558685
	17.8	0.385047	0.519463
	17.9	0.409703	0.510418
	18	0.398631	0.525985
	18.1	0.375679	0.517946
	18.2	0.409596	0.541532
	18.3	0.381014	0.518962
	18.4	0.342601	0.517117
	18.5	0.354332	0.507257
	18.6	0.33764	0.538991
	18.7	0.356025	0.573366
	18.8	0.352989	0.572752
	18.9	0.394233	0.583387
	19	0.374091	0.563379
	19.1	0.375673	0.524457
	19.2	0.355921	0.519285
	19.3	0.376565	0.519758
	19.4	0.37155	0.537693
	19.5	0.371502	0.544562
	19.6	0.403931	0.542003
	19.7	0.378779	0.576325
	19.8	0.390173	0.573787
	19.9	0.395198	0.589674
	20	0.368265	0.563662
	20.1	0.378849	0.63783
	20.2	0.388517	0.61754
	20.3	0.408385	0.628771
	20.4	0.406156	0.609644
	20.5	0.416444	0.633318
	20.6	0.395347	0.627147
	20.7	0.396486	0.594496
	20.8	0.38562	0.58116
	20.9	0.405725	0.612853
	21	0.392047	0.633737
	21.1	0.440485	0.601189
	21.2	0.468496	0.611805
	21.3	0.456313	0.624973
	21.4	0.420444	0.607116
	21.5	0.434861	0.663615
	21.6	0.423326	0.633658
	21.7	0.397228	0.615105
	21.8	0.380565	0.635496
	21.9	0.401569	0.670479
	22	0.392671	0.676046
	22.1	0.408617	0.673491
	22.2	0.376177	0.682567
	22.3	0.385964	0.696788
	22.4	0.388146	0.666514
	22.5	0.378833	0.662245
	22.6	0.362872	0.671027
	22.7	0.388677	0.627927
	22.8	0.389957	0.638222
	22.9	0.375881	0.60271
	23	0.397523	0.622008
	23.1	0.397949	0.621803
	23.2	0.380269	0.622397
	23.3	0.385047	0.617584
	23.4	0.372625	0.620273
	23.5	0.38423	0.603665
	23.6	0.388056	0.602988
	23.7	0.383443	0.634826
	23.8	0.352237	0.605438
	23.9	0.350201	0.614283
	24	0.355457	0.612181
	24.1	0.378954	0.602582
	24.2	0.38066	0.627194
	24.3	0.376161	0.640336
	24.4	0.382062	0.626703
	24.5	0.358158	0.62917
	24.6	0.338252	0.62478
	24.7	0.364155	0.616678
	24.8	0.351396	0.627917
	24.9	0.356404	0.647425
	25	0.356138	0.612043
	25.1	0.38142	0.657818
	25.2	0.387676	0.634797
	25.3	0.382316	0.647023
	25.4	0.371863	0.608072
	25.5	0.339785	0.63082
	25.6	0.310108	0.634992
	25.7	0.326569	0.591312
	25.8	0.348459	0.577785
	25.9	0.389706	0.593619
	26	0.357859	0.612977
	26.1	0.390899	0.601013
	26.2	0.394585	0.587813
	26.3	0.383251	0.590675
	26.4	0.393911	0.619529
	26.5	0.3674	0.628015
	26.6	0.383311	0.667502
	26.7	0.409237	0.666164
	26.8	0.391901	0.668111
	26.9	0.399738	0.663017
	27	0.371335	0.650858
	27.1	0.396121	0.670539
	27.2	0.378802	0.628817
	27.3	0.369667	0.611438
	27.4	0.377844	0.620788
	27.5	0.400379	0.587289
	27.6	0.376685	0.624283
	27.7	0.382115	0.650448
	27.8	0.388648	0.653466
	27.9	0.37365	0.620711
	28	0.364845	0.624173
	28.1	0.363341	0.637742
	28.2	0.379119	0.608055
	28.3	0.387175	0.622049
	28.4	0.379076	0.609932
	28.5	0.376565	0.593901
	28.6	0.376989	0.613013
	28.7	0.357695	0.598882
	28.8	0.378865	0.599309
	28.9	0.39108	0.590597
	29	0.382966	0.626386
	29.1	0.373542	0.646213
	29.2	0.37008	0.61697
	29.3	0.384686	0.607805
	29.4	0.398569	0.581821
	29.5	0.370184	0.62407
	29.6	0.388728	0.616908
	29.7	0.39725	0.618388
	29.8	0.401179	0.670018
	29.9	0.415623	0.662769
	30	0.377967	0.696612
	30.1	0.410515	0.681189
	30.2	0.399478	0.637478
	30.3	0.404949	0.667826
	30.4	0.386875	0.649101
	30.5	0.433841	0.621618
	30.6	0.398998	0.621696
	30.7	0.397971	0.610738
	30.8	0.401377	0.639891
	30.9	0.4232	0.613844
	31	0.429368	0.611279
	31.1	0.399235	0.635246
	31.2	0.428744	0.649965
	31.3	0.408538	0.65623
	31.4	0.417345	0.661708
	31.5	0.449625	0.641078
	31.6	0.419483	0.669041
	31.7	0.422736	0.633644
	31.8	0.408008	0.589976
	31.9	0.408054	0.61386
	32	0.388505	0.642201
	32.1	0.406892	0.706858
	32.2	0.439417	0.732689
	32.3	0.412711	0.714654
	32.4	0.407516	0.685985
	32.5	0.445644	0.655824
	32.6	0.427752	0.698222
	32.7	0.47419	0.679183
	32.8	0.422919	0.677698
	32.9	0.400029	0.679186
	33	0.413963	0.673979
	33.1	0.386797	0.665004
	33.2	0.402696	0.689187
	33.3	0.420018	0.686175
	33.4	0.430797	0.674374
	33.5	0.421656	0.666518
	33.6	0.440647	0.656205
	33.7	0.421702	0.654675
	33.8	0.422086	0.663945
	33.9	0.378032	0.656848
	34	0.370269	0.640934
	34.1	0.383231	0.669454
	34.2	0.372532	0.671377
	34.3	0.40171	0.631467
	34.4	0.4038	0.638765
	34.5	0.409799	0.647168
	34.6	0.43616	0.59377
	34.7	0.442254	0.613476
	34.8	0.434626	0.64343
	34.9	0.40127	0.647492
	35	0.41133	0.695106
	35.1	0.40529	0.668925
	35.2	0.41	0.670171
	35.3	0.416795	0.688491
	35.4	0.413647	0.654855
	35.5	0.403397	0.640494
	35.6	0.398186	0.633687
	35.7	0.407982	0.630347
	35.8	0.411172	0.653254
	35.9	0.425653	0.644485
	36	0.424169	0.644779
	36.1	0.476497	0.662211
	36.2	0.445844	0.704158
	36.3	0.464073	0.689988
	36.4	0.427605	0.720375
	36.5	0.431355	0.72721
	36.6	0.446454	0.697386
	36.7	0.454335	0.677543
	36.8	0.457384	0.701838
	36.9	0.428622	0.680304
	37	0.428735	0.684289
	37.1	0.451487	0.651448
	37.2	0.440529	0.652357
	37.3	0.437236	0.660369
	37.4	0.448227	0.666913
	37.5	0.456151	0.691702
	37.6	0.443918	0.664154
	37.7	0.433612	0.644025
	37.8	0.438476	0.70935
	37.9	0.445932	0.658343
	38	0.426964	0.614112
	38.1	0.422696	0.643928
	38.2	0.395468	0.630635
	38.3	0.400245	0.640183
	38.4	0.384883	0.656339
	38.5	0.397418	0.653462
	38.6	0.399119	0.656608
	38.7	0.435933	0.67653
	38.8	0.409626	0.647103
	38.9	0.42339	0.62231
	39	0.427399	0.576852
	39.1	0.424043	0.585752
	39.2	0.446761	0.581568
	39.3	0.478169	0.575737
	39.4	0.417327	0.579109
	39.5	0.443436	0.588956
	39.6	0.493703	0.629899
	39.7	0.48564	0.657194
	39.8	0.455793	0.672227
	39.9	0.432654	0.682734
	40	0.444212	0.711227
	40.1	0.43587	0.711006
	40.2	0.447611	0.746957
	40.3	0.468626	0.735674
	40.4	0.434963	0.704363
	40.5	0.424389	0.678134
	40.6	0.422276	0.68775
	40.7	0.436312	0.665747
	40.8	0.405283	0.713914
	40.9	0.398049	0.671742
	41	0.408734	0.645175
	41.1	0.442794	0.666184
	41.2	0.457324	0.671319
	41.3	0.457991	0.713397
	41.4	0.427553	0.682507
	41.5	0.443014	0.651755
	41.6	0.432108	0.670082
	41.7	0.40638	0.658111
	41.8	0.448806	0.650103
	41.9	0.437456	0.670396
	42	0.41246	0.651576
	42.1	0.41568	0.666265
	42.2	0.410527	0.657257
	42.3	0.398735	0.682787
	42.4	0.450394	0.665081
	42.5	0.405201	0.66013
	42.6	0.404468	0.665273
	42.7	0.407569	0.69872
	42.8	0.389776	0.717787
	42.9	0.411975	0.636121
	43	0.418465	0.672708
	43.1	0.44195	0.68512
	43.2	0.453384	0.669638
	43.3	0.445933	0.686744
	43.4	0.41905	0.667366
	43.5	0.447275	0.610379
	43.6	0.481953	0.647827
	43.7	0.456112	0.660962
	43.8	0.43282	0.631321
	43.9	0.456928	0.625537
	44	0.436773	0.654475
	44.1	0.477421	0.656401
	44.2	0.466639	0.713755
	44.3	0.492032	0.728672
	44.4	0.457187	0.72236
	44.5	0.450859	0.698722
	44.6	0.457449	0.735086
	44.7	0.437457	0.728653
	44.8	0.435863	0.707764
	44.9	0.422587	0.718764
	45	0.444734	0.71054
	45.1	0.44222	0.699266
	45.2	0.438015	0.672952
	45.3	0.4481	0.685819
	45.4	0.435568	0.668605
	45.5	0.431512	0.630057
	45.6	0.467547	0.628958
	45.7	0.462439	0.647188
	45.8	0.437933	0.679188
	45.9	0.414551	0.668993
	46	0.42495	0.628606
	46.1	0.402167	0.648415
	46.2	0.412667	0.625331
	46.3	0.433218	0.629656
	46.4	0.437067	0.621409
	46.5	0.436124	0.628081
	46.6	0.425077	0.646496
	46.7	0.427621	0.622842
	46.8	0.434806	0.648239
	46.9	0.433888	0.659575
	47	0.441833	0.615847
	47.1	0.431477	0.60768
	47.2	0.423046	0.669794
	47.3	0.445886	0.638372
	47.4	0.43225	0.628735
	47.5	0.423422	0.620355
	47.6	0.439238	0.641956
	47.7	0.462253	0.670486
	47.8	0.425855	0.642089
	47.9	0.428364	0.651894
	48	0.420306	0.652912
	48.1	0.405533	0.634892
	48.2	0.419913	0.626739
	48.3	0.439605	0.64974
	48.4	0.425539	0.667205
	48.5	0.427473	0.66804
	48.6	0.429399	0.6611
	48.7	0.432831	0.664644
	48.8	0.434834	0.630332
	48.9	0.407704	0.635015
	49	0.426007	0.65246
	49.1	0.454779	0.668524
	49.2	0.409982	0.676188
	49.3	0.412853	0.70547
	49.4	0.411922	0.687969
	49.5	0.399981	0.700381
	49.6	0.396505	0.701122
	49.7	0.397221	0.7023
	49.8	0.432143	0.730356
	49.9	0.40322	0.699655
	50	0.422697	0.708446
	50.1	0.402159	0.680351
	50.2	0.42034	0.6766
	50.3	0.404987	0.675507
	50.4	0.442908	0.662284
	50.5	0.427541	0.672342
	50.6	0.414177	0.67958
	50.7	0.397182	0.692702
	50.8	0.393008	0.687866
	50.9	0.425143	0.732894
	51	0.405638	0.691854
	51.1	0.412452	0.683608
	51.2	0.445497	0.650318
	51.3	0.453549	0.645
	51.4	0.433239	0.640544
	51.5	0.412589	0.613546
	51.6	0.426516	0.609705
	51.7	0.424718	0.609093
	51.8	0.438361	0.665826
	51.9	0.412434	0.647616
	52	0.409225	0.62935
	52.1	0.440481	0.646649
	52.2	0.455783	0.637544
	52.3	0.433451	0.634207
	52.4	0.457152	0.634164
	52.5	0.461728	0.671582
	52.6	0.452863	0.661006
	52.7	0.438228	0.631614
	52.8	0.441975	0.649036
	52.9	0.433372	0.658361
	53	0.429537	0.646896
	53.1	0.421294	0.616814
	53.2	0.431501	0.635014
	53.3	0.429423	0.64835
	53.4	0.447745	0.680056
	53.5	0.450517	0.658895
	53.6	0.438025	0.634774
	53.7	0.442971	0.634758
	53.8	0.439824	0.658667
	53.9	0.425546	0.628145
	54	0.424743	0.669796
	54.1	0.462161	0.669839
	54.2	0.444541	0.651301
	54.3	0.428573	0.656598
	54.4	0.432248	0.668706
	54.5	0.443748	0.670679
	54.6	0.428815	0.669074
	54.7	0.43359	0.673898
	54.8	0.445012	0.695948
	54.9	0.477718	0.673494
	55	0.461501	0.721668
	55.1	0.457568	0.717583
	55.2	0.428764	0.728708
	55.3	0.453445	0.67991
	55.4	0.470394	0.676516
	55.5	0.468023	0.619847
	55.6	0.444641	0.645402
	55.7	0.483768	0.680792
	55.8	0.440588	0.658817
	55.9	0.425514	0.717715
	56	0.437972	0.681385
	56.1	0.440995	0.692689
	56.2	0.445307	0.661868
	56.3	0.426395	0.663471
	56.4	0.43915	0.676634
	56.5	0.438434	0.687878
	56.6	0.423934	0.663602
	56.7	0.441841	0.650703
	56.8	0.432781	0.640752
	56.9	0.437213	0.662368
	57	0.427639	0.664288
	57.1	0.438093	0.675739
	57.2	0.428749	0.697474
	57.3	0.427915	0.666331
	57.4	0.429511	0.663537
	57.5	0.439945	0.6363
	57.6	0.418706	0.646887
	57.7	0.429414	0.667783
	57.8	0.396869	0.661971
	57.9	0.425761	0.65825
	58	0.409406	0.657774
	58.1	0.418479	0.667624
	58.2	0.441427	0.647722
	58.3	0.445281	0.667937
	58.4	0.434366	0.661557
	58.5	0.450657	0.612863
	58.6	0.457437	0.635372
	58.7	0.46297	0.648629
	58.8	0.46203	0.656618
	58.9	0.488368	0.623405
	59	0.48116	0.60323
	59.1	0.482795	0.637995
	59.2	0.507277	0.61876
	59.3	0.489559	0.628172
	59.4	0.437207	0.651867
	59.5	0.485073	0.659593
	59.6	0.507789	0.68656
	59.7	0.499631	0.712224
	59.8	0.509444	0.676987
	59.9	0.495763	0.616387
	60	0.502344	0.623465
	60.1	0.497106	0.599608
	60.2	0.496751	0.606401
	60.3	0.534227	0.585261
	60.4	0.504825	0.580152
	60.5	0.506077	0.591223
	60.6	0.514776	0.601787
	60.7	0.510631	0.590588
	60.8	0.519376	0.55137
	60.9	0.509258	0.548747
	61	0.493599	0.555664
	61.1	0.516987	0.560167
	61.2	0.487074	0.555377
	61.3	0.505546	0.557019
	61.4	0.494088	0.532757
	61.5	0.528976	0.54788
	61.6	0.503581	0.547508
	61.7	0.525216	0.562264
	61.8	0.514362	0.563156
	61.9	0.49433	0.623967
	62	0.482763	0.63059
	62.1	0.497441	0.622582
	62.2	0.494988	0.615556
	62.3	0.489618	0.612214
	62.4	0.473496	0.590265
	62.5	0.486802	0.634803
	62.6	0.499671	0.633418
	62.7	0.459349	0.632274
	62.8	0.489546	0.635934
	62.9	0.495232	0.646324
	63	0.509008	0.640201
	63.1	0.520072	0.641791
	63.2	0.549397	0.648153
	63.3	0.532325	0.649971
	63.4	0.533944	0.65872
	63.5	0.517737	0.65963
	63.6	0.52699	0.640368
	63.7	0.534931	0.622204
	63.8	0.526875	0.628636
	63.9	0.544216	0.609546
	64	0.522211	0.632017
	64.1	0.541475	0.623198
	64.2	0.510914	0.595521
	64.3	0.511529	0.628613
	64.4	0.503802	0.630312
	64.5	0.507837	0.664399
	64.6	0.515688	0.647809
	64.7	0.497194	0.640811
	64.8	0.49475	0.646048
	64.9	0.509794	0.622155
	65	0.51242	0.652053
	65.1	0.517825	0.608339
	65.2	0.506907	0.597529
	65.3	0.506205	0.618415
	65.4	0.509672	0.625873
	65.5	0.496231	0.586314
	65.6	0.478782	0.578212
	65.7	0.491144	0.559798
	65.8	0.485401	0.59834
	65.9	0.497965	0.59675
	66	0.468769	0.579066
	66.1	0.487157	0.578848
	66.2	0.478637	0.568503
	66.3	0.459282	0.579389
	66.4	0.461125	0.616271
	66.5	0.486082	0.612858
	66.6	0.503638	0.613955
	66.7	0.504144	0.584301
	66.8	0.510714	0.566666
	66.9	0.477946	0.55777
	67	0.460944	0.585637
	67.1	0.469933	0.591046
	67.2	0.454306	0.620854
	67.3	0.467797	0.623836
	67.4	0.478488	0.637143
	67.5	0.501572	0.591933
	67.6	0.507555	0.615064
	67.7	0.480014	0.607061
	67.8	0.472776	0.621881
	67.9	0.487354	0.606208
	68	0.456051	0.591334
	68.1	0.470844	0.595251
	68.2	0.462814	0.634391
	68.3	0.47014	0.615647
	68.4	0.477299	0.624668
	68.5	0.494596	0.635411
	68.6	0.494815	0.621292
	68.7	0.471257	0.615822
	68.8	0.453202	0.642541
	68.9	0.452046	0.615764
	69	0.460126	0.636711
	69.1	0.461871	0.638006
	69.2	0.46441	0.622046
	69.3	0.470629	0.613079
	69.4	0.451976	0.617561
	69.5	0.46357	0.58746
	69.6	0.504366	0.565313
	69.7	0.461075	0.573005
	69.8	0.479745	0.59636
	69.9	0.485233	0.601997
	70	0.478621	0.60428
	70.1	0.467273	0.645714
	70.2	0.489704	0.615176
	70.3	0.467529	0.610246
	70.4	0.458278	0.595798
	70.5	0.48017	0.618702
	70.6	0.480826	0.635624
	70.7	0.504867	0.611378
	70.8	0.478664	0.601448
	70.9	0.479521	0.605494
	71	0.489565	0.601274
	71.1	0.477478	0.621963
	71.2	0.489695	0.586773
	71.3	0.472987	0.649556
	71.4	0.510911	0.658661
	71.5	0.494412	0.601946
	71.6	0.486844	0.674475
	71.7	0.456691	0.642096
	71.8	0.475904	0.645855
	71.9	0.488766	0.666721
	72	0.492602	0.692511
	72.1	0.489999	0.677701
	72.2	0.501217	0.670159
	72.3	0.51727	0.665
	72.4	0.500273	0.619807
	72.5	0.495841	0.617081
	72.6	0.491941	0.639205
	72.7	0.51345	0.6295
	72.8	0.505487	0.637915
	72.9	0.514615	0.63911
	73	0.510136	0.677178
	73.1	0.518591	0.659719
	73.2	0.528722	0.641716
	73.3	0.507486	0.659734
	73.4	0.498305	0.644932
	73.5	0.497853	0.635162
	73.6	0.526245	0.636984
	73.7	0.495267	0.647985
	73.8	0.501024	0.663626
	73.9	0.482376	0.610865
	74	0.525846	0.604384
	74.1	0.505907	0.600946
	74.2	0.505296	0.610664
	74.3	0.474747	0.592828
	74.4	0.475613	0.564549
	74.5	0.506484	0.595508
	74.6	0.520425	0.596054
	74.7	0.515092	0.636025
	74.8	0.500903	0.576977
	74.9	0.513648	0.573979
	75	0.504378	0.600602
	75.1	0.510952	0.606582
	75.2	0.508853	0.574333
	75.3	0.504253	0.552876
	75.4	0.534307	0.556099
	75.5	0.481388	0.578059
	75.6	0.507499	0.56314
	75.7	0.504438	0.630593
	75.8	0.497912	0.626129
	75.9	0.516027	0.596731
	76	0.495776	0.622604
	76.1	0.485111	0.607332
	76.2	0.506549	0.581498
	76.3	0.476231	0.599064
	76.4	0.460827	0.565823
	76.5	0.488082	0.606447
	76.6	0.491356	0.600907
	76.7	0.485054	0.624119
	76.8	0.478152	0.602825
	76.9	0.47089	0.585392
	77	0.473518	0.595822
	77.1	0.468786	0.647136
	77.2	0.473186	0.607314
	77.3	0.465336	0.643888
	77.4	0.471778	0.58756
	77.5	0.466431	0.630905
	77.6	0.482696	0.599472
	77.7	0.442222	0.669364
	77.8	0.458265	0.652728
	77.9	0.456361	0.668979
	78	0.46825	0.648966
	78.1	0.463449	0.624268
	78.2	0.440285	0.636732
	78.3	0.464789	0.613822
	78.4	0.46262	0.637677
	78.5	0.472229	0.672337
	78.6	0.444414	0.707584
	78.7	0.44291	0.704976
	78.8	0.442807	0.66479
	78.9	0.459498	0.709498
	79	0.462377	0.700041
	79.1	0.493745	0.658698
	79.2	0.511038	0.653452
	79.3	0.47635	0.663582
	79.4	0.467339	0.624609
	79.5	0.488284	0.637938
	79.6	0.488332	0.71694
	79.7	0.506106	0.707871
	79.8	0.50947	0.747748
	79.9	0.532123	0.727718
	80	0.503053	0.728811
