# Supplementary material for: The C9orf72/SMCR8 complex maintains microglial homeostasis via RAB8A-ESCRT-mediated lysosomal repair
Source: EMBO J. 2026 May 29;45(13):4531–68. doi: 10.1038/s44318-026-00817-w (PMC13324726; doi:10.1038/s44318-026-00817-w)
Supplement: Supplementary file 9 — Source data Fig. 8 [file 44318_2026_817_MOESM9_ESM.zip › 8H/8H.xlsx]

## Sheet: Sheet1
		pT72-RAB8A/GFP-RAB8A
		GFP-RAB8A-WT			GFP-RAB8A-QL			GFP-RAB8A-TN
	Basal	1.01136	0.831661	0.854701	1.70387	1.35435	1.85758	1.41809	0.938884	0.161273
	LLOMe	2.92708	2.13217	3.10941	7.10551	8.77129	7.219	1.08182	1.33309	1.53657
		pT72-RAB8A/GFP-RAB8A, Basal, GFP-RAB8A-WT vs GFP-RAB8A-QL
	P value	0.2386
	P value summary	ns
	Significantly different (P < 0.05)?	No
		pT72-RAB8A/GFP-RAB8A, Basal, GFP-RAB8A-WT vs GFP-RAB8A-TN
	P value	0.9894
	P value summary	ns
	Significantly different (P < 0.05)?	No
		pT72-RAB8A/GFP-RAB8A, Basal, GFP-RAB8A-QL vs GFP-RAB8A-TN
	P value	0.1934
	P value summary	ns
	Significantly different (P < 0.05)?	No
		pT72-RAB8A/GFP-RAB8A, LLOMe, GFP-RAB8A-WT vs GFP-RAB8A-QL
	P value	<0.0001
	P value summary	****
	Significantly different (P < 0.05)?	Yes
		pT72-RAB8A/GFP-RAB8A, LLOMe, GFP-RAB8A-WT vs GFP-RAB8A-TN
	P value	0.0172
	P value summary	*
	Significantly different (P < 0.05)?	Yes
		pT72-RAB8A/GFP-RAB8A, LLOMe, GFP-RAB8A-QL vs GFP-RAB8A-TN
	P value	<0.0001
	P value summary	****
	Significantly different (P < 0.05)?	Yes
