# Supplementary material for: The C9orf72/SMCR8 complex maintains microglial homeostasis via RAB8A-ESCRT-mediated lysosomal repair
Source: EMBO J. 2026 May 29;45(13):4531–68. doi: 10.1038/s44318-026-00817-w (PMC13324726; doi:10.1038/s44318-026-00817-w)
Supplement: Supplementary file 9 — Source data Fig. 8 [file 44318_2026_817_MOESM9_ESM.zip › 8J/8J.xlsx]

## Sheet: Sheet1
		LRRK2	WT	Q67L	T22N
	Kinase activity(Normalized to LRRK2)	1.02578	1.29756	1.58084	1.33782
		1.10469	1.41343	1.85422	1.165
		1.06384	1.19934	1.91936	0.843556
		1.00707	1.44689	2.11626	0.860077
		0.910184	1.33204	2.27822	1.46784
		0.88844	1.47595	1.99655	1.49068
		kinase activity, RAB8A-WT vs RAB8A-Q67L
	P value	0.0002
	P value summary	***
	Significantly different (P < 0.05)?	Yes
		kinase activity, RAB8A-WT vs RAB8A-T22N
	P value	0.2139
	P value summary	ns
	Significantly different (P < 0.05)?	No
		kinase activity, RAB8A-Q67L vs RAB8A-T22N
	P value	0.0005
	P value summary	***
	Significantly different (P < 0.05)?	Yes
