# Supplementary material for: The C9orf72/SMCR8 complex maintains microglial homeostasis via RAB8A-ESCRT-mediated lysosomal repair
Source: EMBO J. 2026 May 29;45(13):4531–68. doi: 10.1038/s44318-026-00817-w (PMC13324726; doi:10.1038/s44318-026-00817-w)
Supplement: Supplementary file 9 — Source data Fig. 8 [file 44318_2026_817_MOESM9_ESM.zip › 8L/8L.xlsx]

## Sheet: Sheet1
		pS935-LRRK2/LRRK2
		WT			dKO
	LLOMe 30 min	1.22677	0.863478	0.89147	1.74897	1.63686	1.33011
	Washout 3 h	1.2552	0.778259	0.802384	1.31524	1.41104	1.46752
		pS935-LRRK2/LRRK2, LLOMe 30 min, WT vs dKO
	P value	0.0278
	P value summary	*
	Significantly different (P < 0.05)?	Yes
		pS935-LRRK2/LRRK2, Washout 3 h, WT vs dKO
	P value	0.0485
	P value summary	*
	Significantly different (P < 0.05)?	Yes
