# Supplementary material for: The C9orf72/SMCR8 complex maintains microglial homeostasis via RAB8A-ESCRT-mediated lysosomal repair
Source: EMBO J. 2026 May 29;45(13):4531–68. doi: 10.1038/s44318-026-00817-w (PMC13324726; doi:10.1038/s44318-026-00817-w)
Supplement: Supplementary file 10 — Source data Fig. 9 [file 44318_2026_817_MOESM10_ESM.zip]

Archive with 39 entries (32 files):
- 9B/
- 9B/9B.pdf
- 9C/
- 9C/9C-1-LLOMe 30 min-dKO.tif
- 9C/9C-1-LLOMe 30 min-dKO_expressing-C9-W33A, S8-R147A.tif
- 9C/9C-1-LLOMe 30 min-dKO_expressing-C9-WT, S8-WT.tif
- 9C/9C-1-LLOMe 30 min-WT.tif
- 9C/9C-1-Washout 3 h-dKO.tif
- 9C/9C-1-Washout 3 h-dKO_expressing-C9-W33A, S8-R147A.tif
- 9C/9C-1-Washout 3 h-dKO_expressing-C9-WT, S8-WT.tif
- 9C/9C-1-Washout 3 h-WT.tif
- 9C/9C-1-Washout 6 h-dKO.tif
- 9C/9C-1-Washout 6 h-dKO_expressing-C9-W33A, S8-R147A.tif
- 9C/9C-1-Washout 6 h-dKO_expressing-C9-WT, S8-WT.tif
- 9C/9C-1-Washout 6 h-WT.tif
- 9D/
- 9D/9D.xlsx
- 9E/
- 9E/9E-1-LLOMe 10 min-dKO.tif
- 9E/9E-1-LLOMe 10 min-dKO_expressing-C9-W33A, S8-R147A.tif
- 9E/9E-1-LLOMe 10 min-dKO_expressing-C9-WT, S8-WT.tif
- 9E/9E-1-LLOMe 10 min-WT.tif
- 9E/9E-2-LLOMe 30 min-dKO.tif
- 9E/9E-2-LLOMe 30 min-dKO_expressing-C9-W33A, S8-R147A.tif
- 9E/9E-2-LLOMe 30 min-dKO_expressing-C9-WT, S8-WT.tif
- 9E/9E-2-LLOMe 30 min-WT.tif
- 9F/
- 9F/9F.xlsx
- 9G/
- 9G/9G-1-LLOMe 10 min-dKO.tif
- 9G/9G-1-LLOMe 10 min-WT.tif
- 9G/9G-2-LLOMe 30 min-dKO.tif
- 9G/9G-2-LLOMe 30 min-WT.tif
- 9G/9G-3-LLOMe 10 min-dKO_expressing-C9-W33A, S8-R147A.tif
- 9G/9G-3-LLOMe 10 min-dKO_expressing-C9-WT, S8-WT.tif
- 9G/9G-4-LLOMe 30 min-dKO_expressing-C9-W33A, S8-R147A.tif
- 9G/9G-4-LLOMe 30 min-dKO_expressing-C9-WT, S8-WT.tif
- 9H/
- 9H/9H.xlsx
