# Supplementary material for: The C9orf72/SMCR8 complex maintains microglial homeostasis via RAB8A-ESCRT-mediated lysosomal repair
Source: EMBO J. 2026 May 29;45(13):4531–68. doi: 10.1038/s44318-026-00817-w (PMC13324726; doi:10.1038/s44318-026-00817-w)
Supplement: Supplementary file 10 — Source data Fig. 9 [file 44318_2026_817_MOESM10_ESM.zip › 9D/9D.xlsx]

## Sheet: Sheet1
		WT			dKO			dKO+C9-WT/S8-WT			dKO+C9-W33A/S8-R147A
	Time after 1mM LLOMe treatment	30 min	Washout 3 h	Washout 6 h	30 min	Washout 3 h	Washout 6 h	30 min	Washout 3 h	Washout 6 h	30 min	Washout 3 h	Washout 6 h
	GAL3+ lysosomes per cell	3	12	12	10	3	3	7	8	8	8	6	9
		2	7	7	6	8	3	5	5	2	7	5	14
		3	9	9	6	4	6	1	2	12	5	12	6
		2	18	7	3	6	11	1	7	10	3	7	11
		2	7	9	8	11	20	2	7	8	11	7	9
		1	3	12	3	9	10	4	3	9	5	11	15
		1	9	7	2	13	12	1	5	5	2	8	15
		2	15	7	4	19	10	2	8	12	1	6	23
		6	12	8	13	10	13	7	4	22	5	5	9
		3	9	10	2	4	4	2	3	1	4	12	3
		1	18	4	6	6	3	1	9	10	4	6	14
		2	5	16	6	11	13	5	2	4	2	7	7
		3	9	7	11	9	6	2	4	18	4	9	23
		2	10	8	4	5	17	6	1	13	4	5	21
		3	16	10	4	11	14	1	2	1	10	4	19
		1	8	8	7	16	10	4	4	3	1	6	5
		2	4	7	1	19	18	10	9	12	5	4	16
		1	10	7	8	13	12	5	3	17	2	3	4
		1	3	17	3	11	16	2	5	13	5	6	8
		1	7	8	1	10	18	1	4	5	6	8	15
		1	12	5	5	11	10	7	2	6	12	6	10
		2	8	11	4	8	15	5	2	4	3	12	9
		2	19	15	5	6	13	1	7	1	8	8	12
		4	12	5	6	5	11	2	1	10	9	10	19
		5	2	9	2	10	4	1	7	6	2	7	12
		3	6	6	4	7	11	2	5	5	6	12	22
		3	8	5	3	16	24	4	9	3	13	8	7
		5	2	5	6	10	8	4	9	4	4	10	19
		6	6	4	5	9	22	3	11	1	3	7	5
		4	5	8	6	6	16	5	19	14	6	12	9
		5	5	8	5	9	16	1	14	4	5	8	10
		10	8	6	13	13	2	2	7	9	8	1	18
		5	5	6	2	18	7	1	13	8	7	10	5
		5	6	7	3	10	12	2	6	10	5	9	3
		8	7	5	4	5	8	1	10	8	3	2	8
		3	10	5	2	22	23	3	10	1	3	6	9
		3	9	5	9	22	7	3	7	15	7	1	8
		5	9	7	7	9	30	3	3	2	11	9	14
		3	8	5	7	6	16	2	4	10	7	12	5
		8	10	10	4	10	11	6	5	3	5	17	14
		6	11	13	5	3	7	4	7	12	13	5	7
		3	7	2	9	9	18	7	2	24	9	22	11
		6	7	12	6	7	3	4	9	1	6	14	8
		3	9	13	7	22	2	6	2	17	10	8	24
		3	6	7	4	13	21	4	3	10	10	8	12
		3	13	10	8	15	17	3	13	3	13	10	8
		8	19	11	8	12	12	4	6	2	9	9	17
		2	9	5	5	7	5	5	10	1	6	9	10
		2	5	7	5	5	17	6	4	7	7	24	8
		3	6	2	10	6	7	1	22	7	4	21	16
		5	5	4	12	5	15	5	8	4	6	21	18
		10	4	5	8	10	7	6	2	8	10	14	20
		2	2	11	9	10	5	3	6	3	5	25	13
		1	3	11	5	5	21	1	5	3	17	11	27
		9	4	15	12	7	9	9	8	3	10	8	9
		3	4	5	10	6	16	9	5	7	13	17	5
		2	4	6	5	5	16	5	17	6	15	8	10
		3	10	6	9	9	10	3	6	3	2	7	5
		3	6	7	7	9	12	2	10	8	12	18	7
		3	5	7	5	17	8	6	3	5	7	11	17
		3	6	6	9	13	5	2	9	5	9	26	19
		4	7	9		5	25	3	12	19	2	17	32
		2	5	4		4	18	7	15	8	6	17	20
		3	8	8		8	13	2	12	15	8	3	13
		4	4	12		5	23	1	2	2	6	20	6
		2	6	16		12	23	5	3	20	5	22	6
		2	7	6		7	4	3	6	9	5	30	14
		6	7	9		6	6	4	12	7	10	27	7
		4	6	6		17	23	4	6	12	10	5	19
		4	8	11		10	12	4	3	16	8	11	13
		2	7	7		9	3	5	16	4	3	26	21
		7	3	4		15	6	2	14	7	9	15	11
		7	1	5		8	3	7	9	12	4	15	15
		3	9	8		9	4	4	8	20	6		13
		4	4	9		9	4	2	7	6	5		6
		1	15	9		8	20	8		11	6		16
			4	8		8	3	6		4	14		7
			7	7		15	17	6		6	6		20
			7	10		3	14	7		8	3		7
			8	5		6	12	2		5	8		12
			2	7		12	2	8		11			17
				15		13	16						29
				8		4	14						15
				12		11	14						9
				11		7	22						21
				12		9	4						25
				6		7	7						14
				15		8	6						18
				10		11	4						12
				9		12	6						17
				20		20	4						25
				8		9	10						16
				9		8	9						13
				7		15	15						7
				9		7	18						20
				9		7	16						25
				11		10	11
				18		9	14
				5		15	8
				20		9	11
				12		29	9
				24		8	9
				5		18	11
				11		4	11
				6		11	4
				8		7	22
				7			11
							6
							11
							11
							4
							7
							21
							11
							5
							15
							15
							5
							16
							9
							30
							29
							23
							7
							17
							18
							10
							5
							8
							10
							13
							18
							3
							9
							8
							17
							7
							35
							9
							26
							14
							27
		GAL3+ lysosomes per cell, 30min, WT vs dKO
	P value	0.0176
	P value summary	*
	Significantly different (P < 0.05)?	Yes
		GAL3+ lysosomes per cell, 30min, dKO vs dKO+C9-WT/S8-WT
	P value	0.0439
	P value summary	*
	Significantly different (P < 0.05)?	Yes
		GAL3+ lysosomes per cell, 30min, dKO vs dKO+C9-W33A/S8-R147A
	P value	0.8403
	P value summary	ns
	Significantly different (P < 0.05)?	No
		GAL3+ lysosomes per cell, Washout 3h, WT vs dKO
	P value	0.0097
	P value summary	**
	Significantly different (P < 0.05)?	Yes
		GAL3+ lysosomes per cell, Washout 3h, dKO vs dKO+C9-WT/S8-WT
	P value	0.0007
	P value summary	***
	Significantly different (P < 0.05)?	Yes
		GAL3+ lysosomes per cell, Washout 3h, dKO vs dKO+C9-W33A/S8-R147A
	P value	0.3958
	P value summary	ns
	Significantly different (P < 0.05)?	No
		GAL3+ lysosomes per cell, Washout 6h, WT vs dKO
	P value	<0.0001
	P value summary	****
	Significantly different (P < 0.05)?	Yes
		GAL3+ lysosomes per cell, Washout 6h, dKO vs dKO+C9-WT/S8-WT
	P value	<0.0001
	P value summary	****
	Significantly different (P < 0.05)?	Yes
		GAL3+ lysosomes per cell, Washout 6h, dKO vs dKO+C9-W33A/S8-R147A
	P value	0.255
	P value summary	ns
	Significantly different (P < 0.05)?	No
