# Supplementary material for: The C9orf72/SMCR8 complex maintains microglial homeostasis via RAB8A-ESCRT-mediated lysosomal repair
Source: EMBO J. 2026 May 29;45(13):4531–68. doi: 10.1038/s44318-026-00817-w (PMC13324726; doi:10.1038/s44318-026-00817-w)
Supplement: Supplementary file 10 — Source data Fig. 9 [file 44318_2026_817_MOESM10_ESM.zip › 9F/9F.xlsx]

## Sheet: Sheet1
		WT		dKO		dKO+C9-WT/S8-WT		dKO+C9-W33A/S8-R147A
	Time after 1mM LLOMe treatment	10 min	30 min	10 min	30 min	10 min	30 min	10 min	30 min
	pT72-RAB8A+ lysosomes per cell(%)	4.54545	0	12.5	7.14286	4.16667	13.3333	3.7037	20
		5.55556	10	0	4.54545	5	12.5	2.94118	7.14286
		10	25	4	14.2857	10.5263	8	5	15.3846
		9.09091	27.2727	13.3333	13.1579	13.0435	10.5263	2.38095	22.2222
		9.7561	9.09091	0	13.8889	14.2857	23.3333	7.69231	18.1818
		33.3333	22.2222	4.7619	9.72222	11.7647	16.129	5.88235	12.5
		12.5	16.6667	16.6667	14.6341	0	14.2857	3.84615	26.6667
		7.14286	16.129	6.38298	18.5185	20	20	3.7037	6.25
		13.0435	12.8205	7.5	4	12.9032	7.14286	6.66667	6.66667
		10	4.54545	2.77778	10.2564	12.5	30.7692	5	10.6383
		11.7647	23.0769	2.94118	17.2414	0	25	3.84615	5.88235
		6.97674	26.6667	0	12.1951	0	7.89474	4	5.55556
		10	18.5185	12.1951	15	11.1111	4.16667	3.7037	5.55556
		12.8205	15.3846	5.40541	16.6667	9.52381	20	2.5	46.1538
		24.4444	23.8095	3.22581	0	8.33333	14.2857	4.16667	5
		4.34783	16.6667	14.5833	20.8333	22.7273	18.75	9.09091	28.5714
		11.4286	27.2727	5	14	12.5	5.88235	7.14286	10.5263
		31.25	32.3529	12.5	9.30233	0	7.14286	3.22581	5
		7.69231	22.2222	8.16327	14	2.94118	14.2857	3.57143	17.3913
		4.7619	22.2222	10.2564	18.75	0	12.5	5.55556	0
		41.1765	5.88235	2.7027	15.3846	11.4286	15.625	5.26316	0
		8.69565	15.7895	2.5	6.66667	0	8.69565	2.63158	9.67742
		47.8261	20	18.1818	9.09091	6.89655	7.14286	2.5641	20
		31.5789	13.7931	0	15.3846	11.5385	8.57143	5.88235	2.38095
		13.3333	27.2727	10.5263	18.1818	22.7273	9.09091	5	13.3333
		35.2941	21.7391	8.33333		15.625	13.7931	3.0303	3.92157
		40	16.6667	13.3333	12.5	3.22581	9.30233	3.7037	1.96078
		12.5	4	9.52381	5.55556	3.22581	9.7561		30
		15	20	0	0	3.63636	12.5	3.33333	8.16327
		38.4615	26.6667	11.5385	10.2564	0	15.1515	3.22581	6.06061
		15	12.5	20	5.71429	17.8571	12.5	4.34783	16.9491
		23.8095	4	5.26316	9.67742	14.2857	3.33333	3.0303	2.12766
		21.4286	15.3846	9.67742	0	4.16667	6.89655	4.7619	8.92857
		9.09091	8.33333	0	9.09091	15.1515	12.1212	2.5	0
		25	12.5	5.88235	5.88235	3.33333	22.2222	4	12.2449
		23.5294	19.0476	15	17.6471	15.3846	20	7.14286	19.0476
		8.33333	28.5714	0	16.6667	9.25926	14.2857	5	5.66038
		14.2857	10.3448	5.55556	21.0526	12.9032	18.75	4.54545	13.3333
		14.7059	23.0769	9.52381	10.3448	11.1111	14.2857	5.26316	20
		26.087	32	9.09091	11.4286	13.6364	25	4	5.55556
		33.3333	33.3333	11.7647	16.6667	5.26316	15.625	5.88235	9.09091
		30.4348	4.34783	11.1111	0	5.88235	6.89655	6.66667	13.0435
		10	20	4.34783	9.52381	34.8837	13.0435	4.34783	14.8148
		8.69565	10	12	9.09091	5	13.0435	3.57143	6.45161
		13.0435	20.8333	10.5263	21.6216	22.7273	20	2.5641	0
		20.8333	53.8462	12.1951	4.41176	4.54545	33.3333	7.69231	7.40741
		26.087	27.2727	18.75	8.47458	26.6667	6.45161	10	7.14286
		31.8182	30.7692	0	5.12821	26.9231	11.5385	4.34783	16
		37.5	20.6897	0	6.38298	20.6897	15	3.7037	2.7027
		19.0476	6.25	11.4286	7.40741	3.44828	8.69565	4.7619	7.14286
		38.4615	33.3333	0	9.23077	5.40541	10	4.7619	8.69565
		23.3333	5	0	17.6471	15.3846	13.1579	5.88235	0
		7.31707	26.9231	3.22581	2.77778	12.5	23.5294	4.34783	0
		6.25	25	0	6.89655	18.1818	28.9474	4.7619	9.67742
		16.6667	29.1667	17.6471	18.5185	25	20	12.5	7.89474
		42.3077	22.2222	18.75	10.2564	9.09091	16.6667	3.7037	0
		52.6316	15.3846	3.57143	18.9873	33.3333	13.6364	3.57143	4.08163
		20	31.25	4.54545		3.84615	4.22535	2.77778	3.84615
		40	3.125	23.5294	12.766	13.6364	7.40741	8.33333	2.32558
		0	15.3846	0	17.0213	28.5714	8.88889	3.44828	5.55556
		16.6667	27.7778	10.5263	9.09091	11.7647	10.2564	4.54545	4.87805
			35.2941			22.7273	7.69231	3.125	4.65116
			11.1111			26.9231	23.3333	2.7027	0
			36.8421			4.7619	10.7143	5	1.96078
						15.7895	9.09091	4.7619	7.40741
						16.6667	18.1818	2.77778	9.43396
						11.5385	14.5833	5.26316	2
						17.6471	15.7895	2.77778	3.125
						28.5714	7.69231	9.09091	20
						4	33.3333	4.54545	0
						9.52381	20	3.22581	5.71429
							25	2.94118	12.1951
							25	5	7.57576
							14.7059	3.0303	13.3333
							17.8571	3.7037	13.6364
							20	3.44828
							25.641	3.7037
							15.3846	3.7037
							3.27869	4
							18.4211
							37.931
							7.31707
							23.3333
							15.0943
							10.2564
							17.6471
							11.1111
							4.34783
		pT72-RAB8A+ lysosomes per cell(%), 10min, WT vs dKO
	P value	<0.0001
	P value summary	****
	Significantly different (P < 0.05)?	Yes
		pT72-RAB8A+ lysosomes per cell(%), 10min, dKO vs dKO+C9-WT/S8-WT
	P value	0.0118
	P value summary	*
	Significantly different (P < 0.05)?	Yes
		pT72-RAB8A+ lysosomes per cell(%), 10min, dKO vs dKO+C9-W33A/S8-R147A
	P value	0.1003
	P value summary	ns
	Significantly different (P < 0.05)?	No
		pT72-RAB8A+ lysosomes per cell(%), 30min, WT vs dKO
	P value	<0.0001
	P value summary	****
	Significantly different (P < 0.05)?	Yes
		pT72-RAB8A+ lysosomes per cell(%), 30min, dKO vs dKO+C9-WT/S8-WT
	P value	0.0445
	P value summary	*
	Significantly different (P < 0.05)?	Yes
		pT72-RAB8A+ lysosomes per cell(%), 30min, dKO vs dKO+C9-W33A/S8-R147A
	P value	0.5845
	P value summary	ns
	Significantly different (P < 0.05)?	No
