# Supplementary material for: The C9orf72/SMCR8 complex maintains microglial homeostasis via RAB8A-ESCRT-mediated lysosomal repair
Source: EMBO J. 2026 May 29;45(13):4531–68. doi: 10.1038/s44318-026-00817-w (PMC13324726; doi:10.1038/s44318-026-00817-w)
Supplement: Supplementary file 10 — Source data Fig. 9 [file 44318_2026_817_MOESM10_ESM.zip › 9H/9H.xlsx]

## Sheet: Sheet1
		WT		dKO		dKO+C9-WT/S8-WT		dKO+C9-W33A/S8-R147A
	Time after 1mM LLOMe treatment	10 min	30 min	10 min	30 min	10 min	30 min	10 min	30 min
	pT72-RAB8A puncta per cell	2	1	1	9	3	4	1	8
		6	1	4	1	1	9	11	6
		1	2	6	9	6	6	4	9
		2	9	4	5	3	6	9	8
		9	1	7	13	6	3	8	18
		6	3	3	3	6	5	4	5
		5	6	3	1	2	6	10	12
		2	5	5	2	5	1	1	19
		4	10	3	3	5	2	1	27
		1	1	3	3	4	6	5	13
		4	4	3	8	1	3	4	7
		3	7	8	9	1	5	12	7
		1	8	9	4	2	8	4	10
		7	7	14	5	2	1	6	9
		15	8	3	12	6	7	5	5
		1	6	3	8	6	6	8	8
		7	6	7	5	4	5	7	9
		6	14	1	9	0	1	4	9
		1	3	5	6	1	1	2	12
		1	4	2	5	1	3	8	2
		10	2	10	7	8	4	6	5
		6	4	2	10	0	7	12	0
		12	7	11	8	2	9	7	20
		6	5	6	1	3	15	6	20
		2	7	4	21	6	6	7	6
		8	7	3	10	8	8	10	9
		9	3	11	10	1	5	4	7
		4	3	10	5	2	10	1	10
		4	5	3	12	3	17	6	21
		6	7	1	2	1	11	5	24
		4	2	12	15	6	20	9	7
		6	1	2	6	6	16	9	20
		8	5	4	6	2	9	9	7
		1	3	6	5	6	11	12	22
		2	5	3	3	1	4	13	23
		4	6	10	13	4	7	5	10
		1	2	13	9	7	7	8	8
		1	4	4	21	4	8	7	16
		8	4	4	9	2	4	6	12
		9	10	12	17	3	2	6	3
		6	8	2	19	2	4	2	6
		8	2	9	11	4	4	2	7
		1	3	5	2	19	4	5	21
		2	6	9	7	1	5	12	19
		3	8	6	9	15	6	6	11
		7	8	2	8	1	2	9	4
		6	6	7	11	5	4	6	2
		9	8	2	15	10	3	10	5
		6	6	6	10	7	9	5	9
		5	2	9	9	1	9	15	9
		6	5	9	12	2	2	7	14
		8	2	13	10	2	4	6	16
		7	7	5	14	13	3	3	6
		1	6	9	2	5	2	4	9
		3	7	15	11	6	6	3	13
		14	8	9	8	4	6	6	14
		10	4	6	12	4	12	6	12
		2	5	11	9	1	19	4	10
		8	1	10	14	6	10	3	5
		1	2	4	5	13	3	8	14
		2	5	11	3	3	4	8	5
		0	9	5	11	5	6	4	25
		0	1	10	3	8	6	7	12
		0	7	1	11	2	5	9	10
				7	20	4	6	7	8
				9	13	7	3	8	21
				8	10	9	4	7	18
				18	25	4	9	2	6
				8	12	9	6	10	8
				9	15	4	7	18	11
				8		3		12
				11				10
				7				13
				6				7
				13				15
				10				31
				6				5
				10				5
				10				13
				8				6
				11				2
								8
								6
								3
								18
								6
								16
								5
								22
								6
								2
								17
								10
		pT72-RAB8A puncta per cell, 10min, WT vs dKO
	P value	0.0275
	P value summary	*
	Significantly different (P < 0.05)?	Yes
		pT72-RAB8A puncta per cell, 10min, dKO vs dKO+C9-WT/S8-WT
	P value	0.0045
	P value summary	**
	Significantly different (P < 0.05)?	Yes
		pT72-RAB8A puncta per cell, 10min, dKO vs dKO+C9-W33A/S8-R147A
	P value	0.7682
	P value summary	ns
	Significantly different (P < 0.05)?	No
		pT72-RAB8A puncta per cell, 30min, WT vs dKO
	P value	<0.0001
	P value summary	****
	Significantly different (P < 0.05)?	Yes
		pT72-RAB8A puncta per cell, 30min, dKO vs dKO+C9-WT/S8-WT
	P value	0.0016
	P value summary	**
	Significantly different (P < 0.05)?	Yes
		pT72-RAB8A puncta per cell, dKO vs dKO+C9-W33A/S8-R147A
	P value	0.0191
	P value summary	*
	Significantly different (P < 0.05)?	Yes
