# Supplementary material for: The C9orf72/SMCR8 complex maintains microglial homeostasis via RAB8A-ESCRT-mediated lysosomal repair
Source: EMBO J. 2026 May 29;45(13):4531–68. doi: 10.1038/s44318-026-00817-w (PMC13324726; doi:10.1038/s44318-026-00817-w)
Supplement: Supplementary file 11 — Figure EV2 Source Data [file 44318_2026_817_MOESM11_ESM.zip]

Archive with 38 entries (30 files):
- EV2A/
- EV2A/EV2A.pdf
- EV2B/
- EV2B/EV2B.pdf
- EV2C/
- EV2C/EV2C.xlsx
- EV2D/
- EV2D/EV2D.xlsx
- EV2E/
- EV2E/EV2E-1-WT_CD68.tif
- EV2E/EV2E-1-WT_GAL3.tif
- EV2E/EV2E-1-WT_Merge.tif
- EV2E/EV2E-2-C9orf72 KO_CD68.tif
- EV2E/EV2E-2-C9orf72 KO_GAL3.tif
- EV2E/EV2E-2-C9orf72 KO_Merge.tif
- EV2E/EV2E-3-Smcr8 KO_CD68.tif
- EV2E/EV2E-3-Smcr8 KO_GAL3.tif
- EV2E/EV2E-3-Smcr8 KO_Merge.tif
- EV2E/EV2E-4-dKO_CD68.tif
- EV2E/EV2E-4-dKO_GAL3.tif
- EV2E/EV2E-4-dKO_Merge.tif
- EV2F/
- EV2F/EV2F-1-WT_CD68.tif
- EV2F/EV2F-1-WT_GAL3.tif
- EV2F/EV2F-1-WT_Merge.tif
- EV2F/EV2F-2-C9orf72 KO_CD68.tif
- EV2F/EV2F-2-C9orf72 KO_GAL3.tif
- EV2F/EV2F-2-C9orf72 KO_Merge.tif
- EV2F/EV2F-3-Smcr8 KO_CD68.tif
- EV2F/EV2F-3-Smcr8 KO_GAL3.tif
- EV2F/EV2F-3-Smcr8 KO_Merge.tif
- EV2F/EV2F-4-dKO_CD68.tif
- EV2F/EV2F-4-dKO_GAL3.tif
- EV2F/EV2F-4-dKO_Merge.tif
- EV2G/
- EV2G/EV2G.pdf
- EV2H/
- EV2H/EV2H.pdf
