# Supplementary material for: The C9orf72/SMCR8 complex maintains microglial homeostasis via RAB8A-ESCRT-mediated lysosomal repair
Source: EMBO J. 2026 May 29;45(13):4531–68. doi: 10.1038/s44318-026-00817-w (PMC13324726; doi:10.1038/s44318-026-00817-w)
Supplement: Supplementary file 11 — Figure EV2 Source Data [file 44318_2026_817_MOESM11_ESM.zip › EV2C/EV2C.xlsx]

## Sheet: Sheet1
		WT	C9orf72 KO	Smcr8 KO	dKO
	Ratio of GAL3+ / CD68+ microglia among total CD68+ microglia (%)	18.1818	27.2727	43.75	50
		30	33.3333	25	36.3636
		12.5	33.3333	36.3636	40
		Ratio of GAL3+ / CD68+ microglia among total CD68+ microglia (%), WT vs C9orf72 KO
	P value	0.1158
	P value summary	ns
	Significantly different (P < 0.05)?	No
		Ratio of GAL3+ / CD68+ microglia among total CD68+ microglia (%), WT vs Smcr8 KO
	P value	0.1196
	P value summary	ns
	Significantly different (P < 0.05)?	No
		Ratio of GAL3+ / CD68+ microglia among total CD68+ microglia (%), WT vs dKO
	P value	0.0291
	P value summary	*
	Significantly different (P < 0.05)?	Yes
