# Supplementary material for: The C9orf72/SMCR8 complex maintains microglial homeostasis via RAB8A-ESCRT-mediated lysosomal repair
Source: EMBO J. 2026 May 29;45(13):4531–68. doi: 10.1038/s44318-026-00817-w (PMC13324726; doi:10.1038/s44318-026-00817-w)
Supplement: Supplementary file 11 — Figure EV2 Source Data [file 44318_2026_817_MOESM11_ESM.zip › EV2D/EV2D.xlsx]

## Sheet: Sheet1
		WT	C9orf72 KO	Smcr8 KO	dKO
	Ratio of GAL3+ / CD68+ microglia among total CD68+ microglia (%)	20	33.3333	37.5	42.8571
		28.5714	30	33.3333	45.4545
		25	33.3333	33.3333	56.5217
		Ratio of GAL3+ / CD68+ microglia among total CD68+ microglia (%), WT vs C9orf72 KO
	P value	0.0475
	P value summary	*
	Significantly different (P < 0.05)?	Yes
		Ratio of GAL3+ / CD68+ microglia among total CD68+ microglia (%), WT vs Smcr8 KO
	P value	0.0231
	P value summary	*
	Significantly different (P < 0.05)?	Yes
		Ratio of GAL3+ / CD68+ microglia among total CD68+ microglia (%), WT vs dKO
	P value	0.0082
	P value summary	**
	Significantly different (P < 0.05)?	Yes
