# Supplementary material for: The C9orf72/SMCR8 complex maintains microglial homeostasis via RAB8A-ESCRT-mediated lysosomal repair
Source: EMBO J. 2026 May 29;45(13):4531–68. doi: 10.1038/s44318-026-00817-w (PMC13324726; doi:10.1038/s44318-026-00817-w)
Supplement: Supplementary file 12 — Figure EV3 Source Data [file 44318_2026_817_MOESM12_ESM.zip]

Archive with 36 entries (26 files):
- EV3B/
- EV3B/EV3B.pdf
- EV3C/
- EV3C/EV3C-Basal.tif
- EV3C/EV3C-LLOMe 10 min.tif
- EV3C/EV3C-LLOMe 30 min.tif
- EV3D/
- EV3D/EV3D.pdf
- EV3E/
- EV3E/EV3E.xlsx
- EV3F/
- EV3F/EV3F-1-Basal-C9orf72 KO.tif
- EV3F/EV3F-1-Basal-dKO.tif
- EV3F/EV3F-1-Basal-Smcr8 KO.tif
- EV3F/EV3F-1-Basal-WT.tif
- EV3F/EV3F-2-LLOMe 30 min-C9orf72 KO.tif
- EV3F/EV3F-2-LLOMe 30 min-dKO.tif
- EV3F/EV3F-2-LLOMe 30 min-Smcr8 KO.tif
- EV3F/EV3F-2-LLOMe 30 min-WT.tif
- EV3G/
- EV3G/EV3G.xlsx
- EV3H/
- EV3H/EV3H.pdf
- EV3I/
- EV3I/EV3I-1-Basal-C9orf72 KO_TEM.tif
- EV3I/EV3I-1-Basal-dKO_TEM.tif
- EV3I/EV3I-1-Basal-Smcr8 KO_TEM.tif
- EV3I/EV3I-1-Basal-WT_TEM.tif
- EV3I/EV3I-2-LLOMe-C9orf72 KO_TEM.tif
- EV3I/EV3I-2-LLOMe-dKO_TEM.tif
- EV3I/EV3I-2-LLOMe-Smcr8 KO_TEM.tif
- EV3I/EV3I-2-LLOMe-WT_TEM.tif
- EV3J/
- EV3J/Figure EV3J Source Data.xlsx
- EV3K/
- EV3K/EV3K.xlsx
