# Supplementary material for: The C9orf72/SMCR8 complex maintains microglial homeostasis via RAB8A-ESCRT-mediated lysosomal repair
Source: EMBO J. 2026 May 29;45(13):4531–68. doi: 10.1038/s44318-026-00817-w (PMC13324726; doi:10.1038/s44318-026-00817-w)
Supplement: Supplementary file 12 — Figure EV3 Source Data [file 44318_2026_817_MOESM12_ESM.zip › EV3E/EV3E.xlsx]

## Sheet: Sheet1
		C9orf72 /LAMP1
		Basal	LLOMe 30min	LLOMe 60min	Washout 3h
		2.29969	3.48426	2.85847	4.53145
		1.27126	3.68064	2.96328	4.10376
		1.60765	2.79272	3.19056	2.97071
		SMCR8/LAMP1
		Basal	30min	60min	Washout 3h
		1	3.96477	2.74005	3.30433
		2.24147	3.53357	3.10373	4.23121
		2.42493	3.70954	3.25114	3.96449
		C9orf72/GAPDH, Basal vs LLOMe 30min
	P value	0.0174
	P value summary	*
	Significantly different (P < 0.05)?	Yes
		C9orf72/GAPDH, Basal vs LLOMe 60min
	P value	0.0491
	P value summary	*
	Significantly different (P < 0.05)?	Yes
		C9orf72/GAPDH, Basal vs Washout 3h
	P value	0.0033
	P value summary	**
	Significantly different (P < 0.05)?	Yes
		SMCR8/GAPDH, Basal vs LLOMe 30min
	P value	0.0042
	P value summary	**
	Significantly different (P < 0.05)?	Yes
		SMCR8/GAPDH, Basal vs LLOMe 60min
	P value	0.05
	P value summary	*
	Significantly different (P < 0.05)?	Yes
		SMCR8/GAPDH, Basal vs Washout 3h
	P value	0.0031
	P value summary	**
	Significantly different (P < 0.05)?	Yes
