# Supplementary material for: The C9orf72/SMCR8 complex maintains microglial homeostasis via RAB8A-ESCRT-mediated lysosomal repair
Source: EMBO J. 2026 May 29;45(13):4531–68. doi: 10.1038/s44318-026-00817-w (PMC13324726; doi:10.1038/s44318-026-00817-w)
Supplement: Supplementary file 12 — Figure EV3 Source Data [file 44318_2026_817_MOESM12_ESM.zip › EV3G/EV3G.xlsx]

## Sheet: Sheet1
		WT	C9orf72 KO	SMCR8 KO	dKO
	GAL3+ Lysosome per cell	16	4	22	10
		7	20	4	7
		7	2	15	9
		8	10	15	2
		4	16	27	3
		17	7	14	8
		5	7	11	7
		13	2	13	11
		4	16	12	9
		2	2	6	5
		2	8	7	4
		6	5	7	8
		10	9	15	11
		8	2	8	21
		4	8	6	7
		7	16	13	21
		1	16	14	26
		4	7	12	14
		1	17	17	12
		4	2	10	26
		1	9	18	20
		1	6	8	13
		8	5	29	14
		10	2	19	12
		7	11	12	17
		4	18	29	10
		18	14	20	14
		4	5	8	15
		8	7	10	12
		17	6	5	30
		2	21	2	8
		18	6	10	6
		6	4	8	4
		10	8	9	8
		9	3	3	7
		3	5	7	12
		1	40	1	16
		10	6	7	7
		15	40	5	12
		7	12	2	14
		12	9	6	7
		9	4	7	5
		7	13	8	6
		6	16	6	21
		10	30	6	7
		7	3	10	11
		15	19	8	20
		14	15	4	6
		2	33	12	6
		5	17	30	11
		3	13	9	9
		10	29		8
		5	18		11
		5	29		22
			31		12
			17		4
			18		4
					5
					5
					3
					19
					17
					27
					19
					18
					6
					20
					15
					2
					22
					19
					21
					36
					18
					25
					22
					31
					14
		GAL3+ Lysosome per cell, WT vs C9orf72 KO
	P value	0.0005
	P value summary	***
	Significantly different (P < 0.05)?	Yes
		GAL3+ Lysosome per cell, WT vs Smcr8 KO
	P value	0.0019
	P value summary	**
	Significantly different (P < 0.05)?	Yes
		GAL3+ Lysosome per cell, WT vs dKO
	P value	<0.0001
	P value summary	****
	Significantly different (P < 0.05)?	Yes
