# Supplementary material for: The C9orf72/SMCR8 complex maintains microglial homeostasis via RAB8A-ESCRT-mediated lysosomal repair
Source: EMBO J. 2026 May 29;45(13):4531–68. doi: 10.1038/s44318-026-00817-w (PMC13324726; doi:10.1038/s44318-026-00817-w)
Supplement: Supplementary file 12 — Figure EV3 Source Data [file 44318_2026_817_MOESM12_ESM.zip › EV3K/EV3K.xlsx]

## Sheet: Sheet1
		Normal				Enlarged,Intact				Enlarged,Ruptured
		WT	C9orf72 KO	Smcr8 KO	dKO	WT	C9orf72 KO	Smcr8 KO	dKO	WT	C9orf72 KO	Smcr8 KO	dKO
	Lysosome State(%)	45.5	28.6	30	21.1	27.3	21.4	30	31.6	27.3	50	40	47.4
		50	25	28.6	25	16.7	25	35.7	16.7	33.3	50	35.7	58.3
		42.9	26.3	20	25	14.3	26.3	26.7	25	42.9	47.4	53.3	50
		41.7	15	23.5	20	25	35	11.8	33.3	33.3	50	64.7	46.7
		50	23.5	25	25	16.7	23.5	16.7	17.6	33.3	52.9	58.3	57.4
		38.5	16.7	25	25	30.8	25	33.3	31.3	30.8	58.3	41.7	43.8
		45.5	26.7	22.2	18.2	36.4	20	22.2	31.8	18.2	53.3	55.6	50
		42.9	25	25	25	21.4	12.5	25	35	35.7	62.5	50	40
		44.4	12.5	25	22.2	33.3	25	66.7	22.2	22.2	62.5	8.3	55.6
		44.4	11.1	26.7	17.6	22.2	22.2	20	29.4	33.3	66.7	53.3	52.9
		44.4	40.9	23.1	23.1	33.3	13.6	30.8	15.4	22.2	45.5	46.2	61.5
		55.6	52.9	27.8	22.2	11.1	29.4	33.3	22.2	33.3	17.6	38.9	55.6
		45.5	12.5	26.7	12.5	27.3	37.5	33.3	12.5	27.3	50	40	75
		42.9	45.5	22.2	41.2	14.3	36.4	22.2	17.6	42.9	18.2	55.6	41.2
		76.9	40	23.8	12.5	23.1	30	28.6	18.8	0	30	47.6	68.8
		50	36.4	27.3	22.2	25	18.2	31.8	16.7	25	45.5	40.9	61.1
		12.5	47.1	25	25	25	29.4	37.5	19	62.5	23.5	37.5	55.9
		45.5	15.4	36.4	31.6	18.2	23.1	27.3	15.8	36.4	61.5	36.4	52.6
		75	16.7	23.5	10	25	16.7	17.6	40	0	66.7	58.8	50
		26.7	45	8.3	13.3	26.7	40	16.7	26.7	46.7	15	75	60
		33.3	42.1	25	38.1	16.7	36.8	25	28.6	50	21.1	50	33.3
		66.7	36.4	18.8		33.3	27.3	18.8		0	36.4	62.5
		15.4	10	41.7		30.8	20	16.7		53.8	70	41.7
		Lysosome State(%), Normal, WT vs C9orf72 KO
	P value	0.0002
	P value summary	***
	Significantly different (P < 0.05)?	Yes
		Lysosome State(%), Normal, WT vs Smcr8 KO
	P value	<0.0001
	P value summary	****
	Significantly different (P < 0.05)?	Yes
		Lysosome State(%), Normal, WT vs dKO
	P value	<0.0001
	P value summary	****
	Significantly different (P < 0.05)?	Yes
