# Supplementary material for: The C9orf72/SMCR8 complex maintains microglial homeostasis via RAB8A-ESCRT-mediated lysosomal repair
Source: EMBO J. 2026 May 29;45(13):4531–68. doi: 10.1038/s44318-026-00817-w (PMC13324726; doi:10.1038/s44318-026-00817-w)
Supplement: Supplementary file 13 — Figure EV4 Source Data [file 44318_2026_817_MOESM13_ESM.zip]

Archive with 39 entries (25 files):
- EV4A/
- EV4A/EV4A-Basal.tif
- EV4A/EV4A-LLOMe 30 min.tif
- EV4B/
- EV4B/EV4B.pdf
- EV4C/
- EV4C/EV4C-1-LLOMe 2 min_CHMP2B.tif
- EV4C/EV4C-1-LLOMe 2 min_LAMP1.tif
- EV4C/EV4C-1-LLOMe 2 min_Merge.tif
- EV4C/EV4C-2-LLOMe 5 min_CHMP2B.tif
- EV4C/EV4C-2-LLOMe 5 min_LAMP1.tif
- EV4C/EV4C-2-LLOMe 5 min_Merge.tif
- EV4D/
- EV4D/EV4D-1-LLOMe 2 min_LAMP1.tif
- EV4D/EV4D-1-LLOMe 2 min_Merge.tif
- EV4D/EV4D-1-LLOMe 2 min_pT72-RAB8A.tif
- EV4D/EV4D-2-LLOMe 5 min_LAMP1.tif
- EV4D/EV4D-2-LLOMe 5 min_Merge.tif
- EV4D/EV4D-2-LLOMe 5 min_pT72-RAB8A.tif
- EV4E/
- EV4E/EV4E.pdf
- EV4F/
- EV4F/EV4F.xlsx
- EV4G/
- EV4G/EV4G.xlsx
- EV4H/
- EV4H/EV4H.xlsx
- EV4I/
- EV4I/EV4I.pdf
- EV4J/
- EV4J/EV4J.xlsx
- EV4K/
- EV4K/EV4K.xlsx
- EV4L/
- EV4L/EV4L.xlsx
- EV4M/
- EV4M/EV4M.xlsx
- EV4N/
- EV4N/EV4N.pdf
