# Supplementary material for: The C9orf72/SMCR8 complex maintains microglial homeostasis via RAB8A-ESCRT-mediated lysosomal repair
Source: EMBO J. 2026 May 29;45(13):4531–68. doi: 10.1038/s44318-026-00817-w (PMC13324726; doi:10.1038/s44318-026-00817-w)
Supplement: Supplementary file 13 — Figure EV4 Source Data [file 44318_2026_817_MOESM13_ESM.zip › EV4F/EV4F.xlsx]

## Sheet: Sheet1
		pT72-RAB8A/β-Actin
		WT			dKO
	4-month	0.70629	1.40754	0.886167	0.783132	0.823424	0.865124
	8-month	1.28114	1.19104	1.23179	1.01082	1.11798	1.52182
	12-month	0.948979	1.58043	1.31306	1.22616	1.13873	1.15838
	20-month	1.61481	2.03634	1.59051	3.17077	2.50544	3.83524
		pT72-RAB8A/β-Actin, 4-month, WT vs dKO
	P value	0.452
	P value summary	ns
	Significantly different (P < 0.05)?	No
		pT72-RAB8A/β-Actin, 8-month, WT vs dKO
	P value	0.9156
	P value summary	ns
	Significantly different (P < 0.05)?	No
		pT72-RAB8A/β-Actin, 12-month, WT vs dKO
	P value	0.5958
	P value summary	ns
	Significantly different (P < 0.05)?	No
		pT72-RAB8A/β-Actin, 20-month, WT vs dKO
	P value	0.0256
	P value summary	*
	Significantly different (P < 0.05)?	Yes
