# Supplementary material for: The C9orf72/SMCR8 complex maintains microglial homeostasis via RAB8A-ESCRT-mediated lysosomal repair
Source: EMBO J. 2026 May 29;45(13):4531–68. doi: 10.1038/s44318-026-00817-w (PMC13324726; doi:10.1038/s44318-026-00817-w)
Supplement: Supplementary file 13 — Figure EV4 Source Data [file 44318_2026_817_MOESM13_ESM.zip › EV4G/EV4G.xlsx]

## Sheet: Sheet1
		pT72-RAB8A/RAB8A
		WT			dKO
	4-month	1.21279	1.14004	0.647174	1.0412	1.13109	0.848857
	8-month	1.44879	1.69364	0.562583	1.12089	1.28567	0.715119
	12-month	1.59406	1.52054	1.36106	1.38904	1.58844	1.35881
	20-month	1.2842	1.81252	1.73699	2.65666	3.1109	2.20024
		pT72-RAB8A/RAB8A, 4-month, WT vs dKO
	P value	0.973
	P value summary	ns
	Significantly different (P < 0.05)?	No
		pT72-RAB8A/RAB8A, 8-month, WT vs dKO
	P value	0.6384
	P value summary	ns
	Significantly different (P < 0.05)?	No
		pT72-RAB8A/RAB8A, 12-month, WT vs dKO
	P value	0.6651
	P value summary	ns
	Significantly different (P < 0.05)?	No
		pT72-RAB8A/RAB8A, 20-month, WT vs dKO
	P value	0.0281
	P value summary	*
	Significantly different (P < 0.05)?	Yes
