# Supplementary material for: The C9orf72/SMCR8 complex maintains microglial homeostasis via RAB8A-ESCRT-mediated lysosomal repair
Source: EMBO J. 2026 May 29;45(13):4531–68. doi: 10.1038/s44318-026-00817-w (PMC13324726; doi:10.1038/s44318-026-00817-w)
Supplement: Supplementary file 13 — Figure EV4 Source Data [file 44318_2026_817_MOESM13_ESM.zip › EV4H/EV4H.xlsx]

## Sheet: Sheet1
		RAB8A/β-Actin
		WT			dKO
	4-month	1.02073	1.77509	1.72704	1.29153	1.66471	1.6861
	8-month	1.13882	0.858566	1.85069	1.16137	1.10186	1.84179
	12-month	0.766683	1.68171	1.83685	1.13682	1.84648	1.79228
	20-month	1.61939	1.50546	1.69867	2.08421	2.25977	2.85576
		RAB8A/β-Actin, 4-month, WT vs dKO
	P value	0.892
	P value summary	ns
	Significantly different (P < 0.05)?	No
		RAB8A/β-Actin, 8-month, WT vs dKO
	P value	0.8322
	P value summary	ns
	Significantly different (P < 0.05)?	No
		RAB8A/β-Actin, 12-month, WT vs dKO
	P value	0.7067
	P value summary	ns
	Significantly different (P < 0.05)?	No
		RAB8A/β-Actin, 20-month, WT vs dKO
	P value	0.0299
	P value summary	*
	Significantly different (P < 0.05)?	Yes
