# Supplementary material for: The C9orf72/SMCR8 complex maintains microglial homeostasis via RAB8A-ESCRT-mediated lysosomal repair
Source: EMBO J. 2026 May 29;45(13):4531–68. doi: 10.1038/s44318-026-00817-w (PMC13324726; doi:10.1038/s44318-026-00817-w)
Supplement: Supplementary file 13 — Figure EV4 Source Data [file 44318_2026_817_MOESM13_ESM.zip › EV4J/EV4J.xlsx]

## Sheet: Sheet1
		pT72-RAB8A/β-Actin
		WT			dKO
	4-month	1.2787	0.788797	0.932505	1.28305	0.860465	0.826285
	8-month	1.14958	1.00331	0.662306	1.21689	1.20288	0.709468
	12-month	0.646009	1.15299	0.729036	0.799144	1.48352	0.810233
	20-month	1.39147	1.09962	1.45351	2.22012	2.09812	2.16009
		pT72-RAB8A/β-Actin, 4-month, WT vs dKO
	P value	0.9634
	P value summary	ns
	Significantly different (P < 0.05)?	No
		pT72-RAB8A/β-Actin, 8-month, WT vs dKO
	P value	0.6599
	P value summary	ns
	Significantly different (P < 0.05)?	No
		pT72-RAB8A/β-Actin, 12-month, WT vs dKO
	P value	0.5317
	P value summary	ns
	Significantly different (P < 0.05)?	No
		pT72-RAB8A/β-Actin, 20-month, WT vs dKO
	P value	0.0018
	P value summary	**
	Significantly different (P < 0.05)?	Yes
