# Supplementary material for: The C9orf72/SMCR8 complex maintains microglial homeostasis via RAB8A-ESCRT-mediated lysosomal repair
Source: EMBO J. 2026 May 29;45(13):4531–68. doi: 10.1038/s44318-026-00817-w (PMC13324726; doi:10.1038/s44318-026-00817-w)
Supplement: Supplementary file 13 — Figure EV4 Source Data [file 44318_2026_817_MOESM13_ESM.zip › EV4K/EV4K.xlsx]

## Sheet: Sheet1
		pT72-RAB8A/RAB8A
		WT			dKO
	4-month	0.999301	1.14799	0.85271	0.690488	0.987576	0.775358
	8-month	1.04988	1.04981	0.751775	0.916626	1.0208	0.668887
	12-month	0.762645	0.863581	0.589746	1.03067	0.919795	0.828024
	20-month	1.19394	1.07131	1.45954	1.90535	1.58565	1.65224
		pT72-RAB8A/RAB8A, 4-month, WT vs dKO
	P value	0.2119
	P value summary	ns
	Significantly different (P < 0.05)?	No
		pT72-RAB8A/RAB8A, 8-month, WT vs dKO
	P value	0.6009
	P value summary	ns
	Significantly different (P < 0.05)?	No
		pT72-RAB8A/RAB8A, 12-month, WT vs dKO
	P value	0.1314
	P value summary	ns
	Significantly different (P < 0.05)?	No
		pT72-RAB8A/RAB8A, 20-month, WT vs dKO
	P value	0.0347
	P value summary	*
	Significantly different (P < 0.05)?	Yes
