# Supplementary material for: The C9orf72/SMCR8 complex maintains microglial homeostasis via RAB8A-ESCRT-mediated lysosomal repair
Source: EMBO J. 2026 May 29;45(13):4531–68. doi: 10.1038/s44318-026-00817-w (PMC13324726; doi:10.1038/s44318-026-00817-w)
Supplement: Supplementary file 13 — Figure EV4 Source Data [file 44318_2026_817_MOESM13_ESM.zip › EV4L/EV4L.xlsx]

## Sheet: Sheet1
		RAB8A/β-Actin
		WT			dKO
	4-month	0.912099	1.03941	1.29623	1.0105	1.24755	1.38984
	8-month	0.965671	0.873413	1.17457	1.10982	1.00001	1.31232
	12-month	0.926246	1.39458	1.15926	1.20234	1.44684	1.1266
	20-month	1.87895	1.62763	1.89612	2.67502	2.17109	2.84523
		RAB8A/β-Actin, 4-month, WT vs dKO
	P value	0.4464
	P value summary	ns
	Significantly different (P < 0.05)?	No
		RAB8A/β-Actin, 8-month, WT vs dKO
	P value	0.3463
	P value summary	ns
	Significantly different (P < 0.05)?	No
		RAB8A/β-Actin, 12-month, WT vs dKO
	P value	0.585
	P value summary	ns
	Significantly different (P < 0.05)?	No
		RAB8A/β-Actin, 20-month, WT vs dKO
	P value	0.0257
	P value summary	*
	Significantly different (P < 0.05)?	Yes
