# Supplementary material for: The C9orf72/SMCR8 complex maintains microglial homeostasis via RAB8A-ESCRT-mediated lysosomal repair
Source: EMBO J. 2026 May 29;45(13):4531–68. doi: 10.1038/s44318-026-00817-w (PMC13324726; doi:10.1038/s44318-026-00817-w)
Supplement: Supplementary file 13 — Figure EV4 Source Data [file 44318_2026_817_MOESM13_ESM.zip › EV4M/EV4M.xlsx]

## Sheet: Sheet1
		Fold Change
		WT			dKO
	EHBP1L1	1	1.51298	0.850267	1.10711	0.752536	1.11198
	RILPL2	1	0.790116	0.892936	0.666972	0.851484	0.965761
	MICALL2	1	1.02609	1.06866	1.86708	1.91052	1.52182
	MICALL1	1	0.652081	1.28097	1.66	1.90497	0.963342
	MICAL3	1	1.08731	1.49647	1.52466	1.44536	0.700675
	MICAL1	1	1.08122	1.24832	1.3207	1.04289	0.63955
		Fold Change of EHBP1L1, WT vs dKO
	P value	0.6056
	P value summary	ns
	Significantly different (P < 0.05)?	No
		Fold Change of RILPL2, WT vs dKO
	P value	0.5658
	P value summary	ns
	Significantly different (P < 0.05)?	No
		Fold Change of MICALL2, WT vs dKO
	P value	0.0041
	P value summary	**
	Significantly different (P < 0.05)?	Yes
		Fold Change of MICALL1, WT vs dKO
	P value	0.1882
	P value summary	ns
	Significantly different (P < 0.05)?	No
		Fold Change of MICAL3, WT vs dKO
	P value	0.9286
	P value summary	ns
	Significantly different (P < 0.05)?	No
		Fold Change of MICAL1, WT vs dKO
	P value	0.633
	P value summary	ns
	Significantly different (P < 0.05)?	No
