# Supplementary material for: The C9orf72/SMCR8 complex maintains microglial homeostasis via RAB8A-ESCRT-mediated lysosomal repair
Source: EMBO J. 2026 May 29;45(13):4531–68. doi: 10.1038/s44318-026-00817-w (PMC13324726; doi:10.1038/s44318-026-00817-w)
Supplement: Supplementary file 14 — Figure EV5 Source Data [file 44318_2026_817_MOESM14_ESM.zip]

Archive with 48 entries (42 files):
- EV5A/
- EV5A/EV4A-dKO_Ac-Tubulin.tif
- EV5A/EV4A-dKO_Merge.tif
- EV5A/EV4A-dKO_pT72-RAB8A.tif
- EV5A/EV4A-WT_Ac-Tubulin.tif
- EV5A/EV4A-WT_Merge.tif
- EV5A/EV4A-WT_pT72-RAB8A.tif
- EV5B/
- EV5B/EV4B-dKO_GM130.tif
- EV5B/EV4B-dKO_Merge.tif
- EV5B/EV4B-dKO_pT72-RAB8A.tif
- EV5B/EV4B-WT_GM130.tif
- EV5B/EV4B-WT_Merge.tif
- EV5B/EV4B-WT_pT72-RAB8A.tif
- EV5C/
- EV5C/EV4C-dKO_Merge.tif
- EV5C/EV4C-dKO_pT72-RAB8A.tif
- EV5C/EV4C-dKO_TOMM20.tif
- EV5C/EV4C-WT_Merge.tif
- EV5C/EV4C-WT_pT72-RAB8A.tif
- EV5C/EV4C-WT_TOMM20.tif
- EV5D/
- EV5D/EV4D-dKO_expressing-GFP-RAB5-_GFP.tif
- EV5D/EV4D-dKO_expressing-GFP-RAB5-_LAMP1.tif
- EV5D/EV4D-dKO_expressing-GFP-RAB5-_Merge.tif
- EV5D/EV4D-dKO_expressing-GFP-RAB5-_pT72-RAB8A.tif
- EV5D/EV4D-WT_expressing-GFP-RAB5-_GFP.tif
- EV5D/EV4D-WT_expressing-GFP-RAB5-_LAMP1.tif
- EV5D/EV4D-WT_expressing-GFP-RAB5-_Merge.tif
- EV5D/EV4D-WT_expressing-GFP-RAB5-_pT72-RAB8A.tif
- EV5E/
- EV5E/EV4E-dKO_BIODPY.tif
- EV5E/EV4E-dKO_LAMP1.tif
- EV5E/EV4E-dKO_Merge.tif
- EV5E/EV4E-dKO_pT72-RAB8A.tif
- EV5E/EV4E-WT_BIODPY.tif
- EV5E/EV4E-WT_LAMP1.tif
- EV5E/EV4E-WT_Merge.tif
- EV5E/EV4E-WT_pT72-RAB8A.tif
- EV5F/
- EV5F/EV4F-dKO_expressing-GFP-RAB11-_GFP.tif
- EV5F/EV4F-dKO_expressing-GFP-RAB11-_LAMP1.tif
- EV5F/EV4F-dKO_expressing-GFP-RAB11-_Merge.tif
- EV5F/EV4F-dKO_expressing-GFP-RAB11-_pT72-RAB8A.tif
- EV5F/EV4F-WT_expressing-GFP-RAB11-_GFP.tif
- EV5F/EV4F-WT_expressing-GFP-RAB11-_LAMP1.tif
- EV5F/EV4F-WT_expressing-GFP-RAB11-_Merge.tif
- EV5F/EV4F-WT_expressing-GFP-RAB11-_pT72-RAB8A.tif
